# Supplementary material for: Iron-sensing and redox properties of the hemerythrin-like domains of Arabidopsis BRUTUS and BRUTUS-LIKE2 proteins
Source: Nat Commun. 2025 Apr 24;16:3865. doi: 10.1038/s41467-025-58853-9 (PMC12022348; doi:10.1038/s41467-025-58853-9)
Supplement: Supplementary file 6 — Source data [file 41467_2025_58853_MOESM6_ESM.xlsx]

## Sheet: Fig 2b
Fig. 2b Removal of MBP from BTSL2-N for SAXS experiments, visualised on Coomassie-stained SDS-PAGE gels.

## Sheet: Fig 3b
Fig. 3b Coomassie-stained SDS-PAGE gels of purified MBP-BTSL2-N and MBP-BTS-N proteins.

## Sheet: Fig 3c
Fig. 3c Molar Fe/protein ratios for purified MBP-BTSL2-N and MBP-BTS-N proteins.
Fe was measured using the colorimetric Fe chelator Ferene, against a calibration of ammonium ferrous citrate.
The protein concentration of the sample was measured using the Bradford assay.
		BTSL2-N	BTSL2-N, E98A	BTSL2-N, E664A	BTS-N	BTS-N, dgl
		3.9	1.875	1.974	5.88	3.82
		4.3	2.05	1.91	5.876	4.17
		4.26	1.877		5.6
		3.86			6.26
		3.96			6.11
		3.88			5.5
		3.86
		3.82
		3.97
		4.1
		3.93
	MEAN	3.98545	1.934	1.942	5.871	3.995
	STD DEV	0.156284	0.0820285	0.032	0.264459	0.175

## Sheet: Fig 3e
Fig. 3e UV-visible absorption spectra of purified MBP-BTS-N and MBP-BTSL2-N proteins.
Sample		BTS-N			BTSL2-N			BTSL2-N, E98A			BTSL2-N, E664			BTSL2-N, E98A E664A
Concentration		5.4e-06			1.18e-05			1.09904e-05			1.46389e-05			6.875e-06
Correction Factor		1244.44			1194.92			1034.54			1046.53			340.364
Wavelength (nm)	ABS	Ɛ	Normalised ABS	ABS	Ɛ	Normalised ABS	ABS	Ɛ	Normalised ABS	ABS	Ɛ	Normalised ABS	ABS	Ɛ	Normalised ABS
700	0.00672	1244.44	0	0.0141	1194.92	0	0.01137	1034.54	0	0.01532	1046.53	0	0.0036	523.636	183.273
699	0.00687	1272.22	27.7778	0.01417	1200.85	5.9322	0.01152	1048.19	13.6483	0.01526	1042.43	-4.09867	0.00364	529.455	189.091
698	0.00703	1301.85	57.4074	0.01436	1216.95	22.0339	0.01162	1057.28	22.7471	0.01554	1061.56	15.0285	0.00367	533.818	193.455
697	0.00706	1307.41	62.963	0.01477	1251.69	56.7797	0.01175	1069.11	34.5756	0.01576	1076.58	30.0569	0.00366	532.364	192
696	0.00704	1303.7	59.2593	0.01488	1261.02	66.1017	0.01195	1087.31	52.7733	0.01583	1081.37	34.8387	0.00373	542.545	202.182
695	0.00716	1325.93	81.4815	0.01498	1269.49	74.5763	0.01225	1114.61	80.0698	0.01584	1082.05	35.5218	0.00376	546.909	206.545
694	0.00712	1318.52	74.0741	0.01485	1258.47	63.5593	0.01229	1118.25	83.7093	0.01581	1080	33.4725	0.00376	546.909	206.545
693	0.00704	1303.7	59.2593	0.01479	1253.39	58.4746	0.01204	1095.5	60.9622	0.01594	1088.88	42.3529	0.00379	551.273	210.909
692	0.00713	1320.37	75.9259	0.01503	1273.73	78.8136	0.01209	1100.05	65.5116	0.01624	1109.37	62.8463	0.00381	554.182	213.818
691	0.00738	1366.67	122.222	0.01514	1283.05	88.1356	0.01211	1101.87	67.3314	0.01625	1110.06	63.5294	0.00383	557.091	216.727
690	0.00747	1383.33	138.889	0.01529	1295.76	100.847	0.01215	1105.51	70.9709	0.01641	1120.99	74.4592	0.00385	560	219.636
689	0.00745	1379.63	135.185	0.01535	1300.85	105.932	0.01205	1096.41	61.8721	0.01653	1129.18	82.6565	0.00385	560	219.636
688	0.00748	1385.19	140.741	0.01554	1316.95	122.034	0.01208	1099.14	64.6017	0.0166	1133.97	87.4383	0.00385	560	219.636
687	0.00747	1383.33	138.889	0.01561	1322.88	127.966	0.01208	1099.14	64.6017	0.01666	1138.06	91.537	0.00387	562.909	222.545
686	0.00751	1390.74	146.296	0.01563	1324.58	129.661	0.01233	1121.89	87.3488	0.01684	1150.36	103.833	0.00389	565.818	225.455
685	0.00763	1412.96	168.519	0.01572	1332.2	137.288	0.01247	1134.62	100.087	0.0171	1168.12	121.594	0.0039	567.273	226.909
684	0.0078	1444.44	200	0.01579	1338.14	143.22	0.01254	1140.99	106.456	0.01718	1173.59	127.059	0.00393	571.636	231.273
683	0.00806	1492.59	248.148	0.01581	1339.83	144.915	0.01266	1151.91	117.375	0.01728	1180.42	133.89	0.00394	573.091	232.727
682	0.00812	1503.7	259.259	0.01587	1344.92	150	0.01275	1160.1	125.564	0.01721	1175.64	129.108	0.00397	577.455	237.091
681	0.00778	1440.74	196.296	0.01611	1365.25	170.339	0.01285	1169.2	134.663	0.01725	1178.37	131.841	0.00399	580.364	240
680	0.00776	1437.04	192.593	0.01625	1377.12	182.203	0.01291	1174.66	140.122	0.01724	1177.69	131.157	0.00402	584.727	244.364
679	0.00797	1475.93	231.481	0.01655	1402.54	207.627	0.01346	1224.7	190.166	0.01765	1205.69	159.165	0.00409	594.909	254.545
678	0.00837	1550	305.556	0.01657	1404.24	209.322	0.01352	1230.16	195.625	0.01774	1211.84	165.313	0.00413	600.727	260.364
677	0.00864	1600	355.556	0.01685	1427.97	233.051	0.01381	1256.55	222.012	0.01813	1238.48	191.954	0.00413	600.727	260.364
676	0.00864	1600	355.556	0.01705	1444.92	250	0.01356	1233.8	199.265	0.01816	1240.53	194.004	0.00418	608	267.636
675	0.00888	1644.44	400	0.01737	1472.03	277.119	0.01373	1249.27	214.733	0.01858	1269.22	222.694	0.00419	609.455	269.091
674	0.00867	1605.56	361.111	0.01725	1461.86	266.949	0.0135	1228.34	193.805	0.01867	1275.37	228.843	0.00423	615.273	274.909
673	0.00856	1585.19	340.741	0.01716	1454.24	259.322	0.01354	1231.98	197.445	0.01868	1276.05	229.526	0.00424	616.727	276.364
672	0.00844	1562.96	318.519	0.0172	1457.63	262.712	0.01365	1241.99	207.453	0.01854	1266.49	219.962	0.00423	615.273	274.909
671	0.00856	1585.19	340.741	0.01725	1461.86	266.949	0.01387	1262.01	227.471	0.01866	1274.69	228.159	0.00429	624	283.636
670	0.00825	1527.78	283.333	0.0172	1457.63	262.712	0.01378	1253.82	219.282	0.01864	1273.32	226.793	0.00426	619.636	279.273
669	0.00874	1618.52	374.074	0.01722	1459.32	264.407	0.01404	1277.48	242.939	0.01899	1297.23	250.702	0.00431	626.909	286.545
668	0.00879	1627.78	383.333	0.01731	1466.95	272.034	0.01408	1281.12	246.578	0.01917	1309.53	262.998	0.00433	629.818	289.455
667	0.00908	1681.48	437.037	0.01761	1492.37	297.458	0.01421	1292.94	258.407	0.01939	1324.55	278.027	0.0043	625.455	285.091
666	0.0092	1703.7	459.259	0.018	1525.42	330.508	0.01431	1302.04	267.506	0.01961	1339.58	293.055	0.00431	626.909	286.545
665	0.00937	1735.19	490.741	0.01827	1548.31	353.39	0.01445	1314.78	280.244	0.01962	1340.27	293.738	0.00432	628.364	288
664	0.00937	1735.19	490.741	0.01833	1553.39	358.475	0.01453	1322.06	287.523	0.01944	1327.97	281.442	0.0043	625.455	285.091
663	0.00903	1672.22	427.778	0.01809	1533.05	338.136	0.01427	1298.4	263.866	0.01917	1309.53	262.998	0.00436	634.182	293.818
662	0.00894	1655.56	411.111	0.01797	1522.88	327.966	0.01409	1282.03	247.488	0.01913	1306.79	260.266	0.00439	638.545	298.182
661	0.00912	1688.89	444.444	0.01816	1538.98	344.068	0.01421	1292.94	258.407	0.01945	1328.65	282.125	0.00446	648.727	308.364
660	0.0093	1722.22	477.778	0.0183	1550.85	355.932	0.01436	1306.59	272.055	0.01968	1344.36	297.837	0.00448	651.636	311.273
659	0.00959	1775.93	531.481	0.01857	1573.73	378.814	0.01466	1333.89	299.352	0.01992	1360.76	314.231	0.00449	653.091	312.727
658	0.00938	1737.04	492.593	0.01859	1575.42	380.508	0.01481	1347.54	313	0.01979	1351.88	305.351	0.00456	663.273	322.909
657	0.00944	1748.15	503.704	0.01865	1580.51	385.593	0.01509	1373.01	338.477	0.01986	1356.66	310.133	0.00457	664.727	324.364
656	0.00935	1731.48	487.037	0.01876	1589.83	394.915	0.01478	1344.81	310.27	0.02005	1369.64	323.112	0.00458	666.182	325.818
655	0.00947	1753.7	509.259	0.01875	1588.98	394.068	0.01464	1332.07	297.532	0.02035	1390.13	343.605	0.00461	670.545	330.182
654	0.00952	1762.96	518.519	0.01892	1603.39	408.475	0.01456	1324.79	290.253	0.0205	1400.38	353.852	0.00462	672	331.636
653	0.00957	1772.22	527.778	0.0191	1618.64	423.729	0.01478	1344.81	310.27	0.02074	1416.77	370.247	0.00462	672	331.636
652	0.00964	1785.19	540.741	0.01934	1638.98	444.068	0.01511	1374.83	340.297	0.02097	1432.49	385.958	0.00467	679.273	338.909
651	0.00986	1825.93	581.481	0.01933	1638.14	443.22	0.01514	1377.56	343.026	0.02095	1431.12	384.592	0.00465	676.364	336
650	0.00978	1811.11	566.667	0.01935	1639.83	444.915	0.01518	1381.2	346.666	0.02086	1424.97	378.444	0.00465	676.364	336
649	0.00988	1829.63	585.185	0.01929	1634.75	439.831	0.01504	1368.47	333.927	0.02056	1404.48	357.951	0.00471	685.091	344.727
648	0.00972	1800	555.556	0.01916	1623.73	428.814	0.01489	1354.82	320.279	0.02062	1408.58	362.049	0.00469	682.182	341.818
647	0.00985	1824.07	579.63	0.01934	1638.98	444.068	0.0149	1355.73	321.189	0.02066	1411.31	364.782	0.00469	682.182	341.818
646	0.00996	1844.44	600	0.01947	1650	455.085	0.01519	1382.11	347.576	0.02099	1433.85	387.324	0.00471	685.091	344.727
645	0.01036	1918.52	674.074	0.01974	1672.88	477.966	0.01558	1417.6	383.061	0.02112	1442.73	396.205	0.00473	688	347.636
644	0.01025	1898.15	653.704	0.01985	1682.2	487.288	0.01551	1411.23	376.692	0.02143	1463.91	417.381	0.00478	695.273	354.909
643	0.01014	1877.78	633.333	0.01996	1691.53	496.61	0.01559	1418.51	383.971	0.02142	1463.23	416.698	0.00476	692.364	352
642	0.01002	1855.56	611.111	0.01991	1687.29	492.373	0.01566	1424.88	390.34	0.02152	1470.06	423.529	0.00479	696.727	356.364
641	0.01018	1885.19	640.741	0.02021	1712.71	517.797	0.01583	1440.35	405.808	0.02191	1496.7	450.171	0.00483	702.545	362.182
640	0.0103	1907.41	662.963	0.02037	1726.27	531.356	0.0159	1446.72	412.177	0.02212	1511.04	464.516	0.00482	701.091	360.727
639	0.01036	1918.52	674.074	0.02035	1724.58	529.661	0.01587	1443.99	409.448	0.02207	1507.63	461.101	0.00486	706.909	366.545
638	0.01032	1911.11	666.667	0.02012	1705.08	510.169	0.01581	1438.53	403.988	0.02198	1501.48	454.953	0.00486	706.909	366.545
637	0.0104	1925.93	681.481	0.02007	1700.85	505.932	0.01567	1425.79	391.25	0.02197	1500.8	454.269	0.00487	708.364	368
636	0.01047	1938.89	694.444	0.02026	1716.95	522.034	0.01576	1433.98	399.439	0.02221	1517.19	470.664	0.00491	714.182	373.818
635	0.01088	2014.81	770.37	0.0208	1762.71	567.797	0.01599	1454.9	420.366	0.02255	1540.42	493.89	0.00491	714.182	373.818
634	0.01089	2016.67	772.222	0.02099	1778.81	583.898	0.01617	1471.28	436.744	0.02257	1541.78	495.256	0.00495	720	379.636
633	0.01076	1992.59	748.148	0.02094	1774.58	579.661	0.01635	1487.66	453.122	0.02254	1539.73	493.207	0.00498	724.364	384
632	0.01055	1953.7	709.259	0.02094	1774.58	579.661	0.01647	1498.58	464.041	0.02245	1533.59	487.059	0.005	727.273	386.909
631	0.01059	1961.11	716.667	0.0209	1771.19	576.271	0.01653	1504.04	469.5	0.02238	1528.8	482.277	0.00504	733.091	392.727
630	0.01098	2033.33	788.889	0.02127	1802.54	607.627	0.01653	1504.04	469.5	0.02261	1544.52	497.989	0.00505	734.545	394.182
629	0.01099	2035.19	790.741	0.02128	1803.39	608.475	0.01642	1494.03	459.491	0.02266	1547.93	501.404	0.00507	737.455	397.091
628	0.01078	1996.3	751.852	0.02106	1784.75	589.831	0.01616	1470.37	435.834	0.02274	1553.4	506.869	0.00509	740.364	400
627	0.01085	2009.26	764.815	0.02111	1788.98	594.068	0.01625	1478.56	444.023	0.0229	1564.33	517.799	0.00512	744.727	404.364
626	0.01107	2050	805.556	0.02122	1798.31	603.39	0.01641	1493.12	458.581	0.02307	1575.94	529.412	0.00516	750.545	410.182
625	0.01153	2135.19	890.741	0.02175	1843.22	648.305	0.01672	1521.33	486.788	0.02323	1586.87	540.342	0.00515	749.091	408.727
624	0.01184	2192.59	948.148	0.02186	1852.54	657.627	0.01675	1524.06	489.517	0.02338	1597.12	550.588	0.00516	750.545	410.182
623	0.01175	2175.93	931.481	0.02179	1846.61	651.695	0.01669	1518.6	484.058	0.02358	1610.78	564.25	0.00517	752	411.636
622	0.01186	2196.3	951.852	0.0218	1847.46	652.542	0.01677	1525.88	491.337	0.02373	1621.02	574.497	0.00519	754.909	414.545
621	0.01184	2192.59	948.148	0.02192	1857.63	662.712	0.0169	1537.7	503.166	0.02379	1625.12	578.596	0.00518	753.455	413.091
620	0.01193	2209.26	964.815	0.02205	1868.64	673.729	0.01721	1565.91	531.372	0.02391	1633.32	586.793	0.00518	753.455	413.091
619	0.01186	2196.3	951.852	0.02231	1890.68	695.763	0.0171	1555.9	521.363	0.02392	1634	587.476	0.00524	762.182	421.818
618	0.01184	2192.59	948.148	0.02238	1896.61	701.695	0.01722	1566.82	532.282	0.02414	1649.03	602.505	0.0052	756.364	416
617	0.01191	2205.56	961.111	0.02257	1912.71	717.797	0.01721	1565.91	531.372	0.0243	1659.96	613.435	0.00519	754.909	414.545
616	0.01192	2207.41	962.963	0.02249	1905.93	711.017	0.01734	1577.74	543.201	0.0245	1673.62	627.097	0.00524	762.182	421.818
615	0.0119	2203.7	959.259	0.02241	1899.15	704.237	0.01714	1559.54	525.003	0.02428	1658.6	612.068	0.00527	766.545	426.182
614	0.01201	2224.07	979.63	0.02238	1896.61	701.695	0.0172	1565	530.462	0.02426	1657.23	610.702	0.00529	769.455	429.091
613	0.0122	2259.26	1014.81	0.0225	1906.78	711.864	0.01738	1581.38	546.84	0.02436	1664.06	617.533	0.00528	768	427.636
612	0.01223	2264.81	1020.37	0.02253	1909.32	714.407	0.01731	1575.01	540.471	0.02457	1678.41	631.879	0.00529	769.455	429.091
611	0.01262	2337.04	1092.59	0.02271	1924.58	729.661	0.01758	1599.58	565.038	0.02475	1690.7	644.175	0.00539	784	443.636
610	0.01279	2368.52	1124.07	0.02296	1945.76	750.847	0.01742	1585.02	550.48	0.02501	1708.46	661.935	0.00534	776.727	436.364
609	0.0129	2388.89	1144.44	0.02321	1966.95	772.034	0.01773	1613.22	578.686	0.02524	1724.17	677.647	0.00539	784	443.636
608	0.01308	2422.22	1177.78	0.02331	1975.42	780.508	0.01801	1638.7	604.163	0.0255	1741.94	695.408	0.00543	789.818	449.455
607	0.01295	2398.15	1153.7	0.02336	1979.66	784.746	0.01793	1631.42	596.884	0.02535	1731.69	685.161	0.00544	791.273	450.909
606	0.01308	2422.22	1177.78	0.02361	2000.85	805.932	0.01812	1648.71	614.172	0.02556	1746.03	699.507	0.00548	797.091	456.727
605	0.01302	2411.11	1166.67	0.02351	1992.37	797.458	0.01805	1642.34	607.802	0.02555	1745.35	698.824	0.00551	801.455	461.091
604	0.01316	2437.04	1192.59	0.02373	2011.02	816.102	0.01821	1656.9	622.36	0.02559	1748.08	701.556	0.00553	804.364	464
603	0.01339	2479.63	1235.19	0.02389	2024.58	829.661	0.0182	1655.99	621.451	0.02569	1754.91	708.387	0.00557	810.182	469.818
602	0.01358	2514.81	1270.37	0.02376	2013.56	818.644	0.01819	1655.08	620.541	0.02576	1759.7	713.169	0.00554	805.818	465.455
601	0.01396	2585.19	1340.74	0.02395	2029.66	834.746	0.01841	1675.1	640.558	0.02619	1789.07	742.543	0.00563	818.909	478.545
600	0.01397	2587.04	1342.59	0.02392	2027.12	832.203	0.01853	1686.01	651.477	0.02609	1782.24	735.712	0.00562	817.455	477.091
599	0.01414	2618.52	1374.07	0.02408	2040.68	845.763	0.01866	1697.84	663.305	0.02644	1806.15	759.62	0.00563	818.909	478.545
598	0.01411	2612.96	1368.52	0.02432	2061.02	866.102	0.01862	1694.2	659.666	0.02654	1812.98	766.452	0.00566	823.273	482.909
597	0.01436	2659.26	1414.81	0.02453	2078.81	883.898	0.01882	1712.4	677.863	0.02702	1845.77	799.241	0.00571	830.545	490.182
596	0.01449	2683.33	1438.89	0.02463	2087.29	892.373	0.01892	1721.5	686.962	0.02718	1856.7	810.171	0.00573	833.455	493.091
595	0.0142	2629.63	1385.19	0.02451	2077.12	882.203	0.01891	1720.59	686.052	0.02707	1849.18	802.657	0.00577	839.273	498.909
594	0.01434	2655.56	1411.11	0.02465	2088.98	894.068	0.01887	1716.95	682.413	0.02724	1860.8	814.269	0.00577	839.273	498.909
593	0.01427	2642.59	1398.15	0.0245	2076.27	881.356	0.01873	1704.21	669.674	0.02713	1853.28	806.755	0.00581	845.091	504.727
592	0.01458	2700	1455.56	0.02485	2105.93	911.017	0.01887	1716.95	682.413	0.02739	1871.04	824.516	0.00586	852.364	512
591	0.01487	2753.7	1509.26	0.02496	2115.25	920.339	0.01904	1732.42	697.881	0.02744	1874.46	827.932	0.00587	853.818	513.455
590	0.01509	2794.44	1550	0.02533	2146.61	951.695	0.01932	1757.9	723.358	0.02762	1886.76	840.228	0.00587	853.818	513.455
589	0.01513	2801.85	1557.41	0.02535	2148.31	953.39	0.01936	1761.53	726.997	0.02775	1895.64	849.108	0.00594	864	523.636
588	0.01509	2794.44	1550	0.02525	2139.83	944.915	0.01946	1770.63	736.096	0.02795	1909.3	862.77	0.00598	869.818	529.455
587	0.01537	2846.3	1601.85	0.02542	2154.24	959.322	0.01948	1772.45	737.916	0.02809	1918.86	872.334	0.006	872.727	532.364
586	0.01541	2853.7	1609.26	0.02549	2160.17	965.254	0.01975	1797.02	762.483	0.02819	1925.69	879.165	0.00602	875.636	535.273
585	0.01528	2829.63	1585.19	0.02558	2167.8	972.881	0.01956	1779.73	745.195	0.0283	1933.21	886.679	0.00606	881.455	541.091
584	0.01532	2837.04	1592.59	0.02566	2174.58	979.661	0.01966	1788.83	754.294	0.02855	1950.28	903.757	0.00609	885.818	545.455
583	0.01551	2872.22	1627.78	0.02574	2181.36	986.441	0.01965	1787.92	753.384	0.02864	1956.43	909.905	0.00615	894.545	554.182
582	0.0157	2907.41	1662.96	0.02579	2185.59	990.678	0.01961	1784.28	749.744	0.02878	1966	919.469	0.00618	898.909	558.545
581	0.01592	2948.15	1703.7	0.02597	2200.85	1005.93	0.01972	1794.29	759.753	0.02893	1976.24	929.715	0.00623	906.182	565.818
580	0.01593	2950	1705.56	0.02608	2210.17	1015.25	0.01958	1781.55	747.015	0.02912	1989.22	942.694	0.00623	906.182	565.818
579	0.01615	2990.74	1746.3	0.02627	2226.27	1031.36	0.01982	1803.39	768.852	0.02938	2006.98	960.455	0.00632	919.273	578.909
578	0.01612	2985.19	1740.74	0.02623	2222.88	1027.97	0.01993	1813.4	778.86	0.02926	1998.79	952.258	0.00635	923.636	583.273
577	0.01634	3025.93	1781.48	0.02659	2253.39	1058.47	0.02	1819.77	785.23	0.02941	2009.03	962.505	0.00633	920.727	580.364
576	0.0166	3074.07	1829.63	0.02697	2285.59	1090.68	0.02042	1857.98	823.445	0.02962	2023.38	976.85	0.00639	929.455	589.091
575	0.01664	3081.48	1837.04	0.02721	2305.93	1111.02	0.02028	1845.24	810.706	0.02978	2034.31	987.78	0.00644	936.727	596.364
574	0.01691	3131.48	1887.04	0.02716	2301.69	1106.78	0.02027	1844.33	809.797	0.03002	2050.7	1004.17	0.00645	938.182	597.818
573	0.01663	3079.63	1835.19	0.02682	2272.88	1077.97	0.02017	1835.24	800.698	0.02979	2034.99	988.463	0.00652	948.364	608
572	0.01686	3122.22	1877.78	0.0269	2279.66	1084.75	0.02032	1848.88	814.346	0.03006	2053.43	1006.91	0.00656	954.182	613.818
571	0.01691	3131.48	1887.04	0.02706	2293.22	1098.31	0.02061	1875.27	840.733	0.03033	2071.88	1025.35	0.00665	967.273	626.909
570	0.01704	3155.56	1911.11	0.02709	2295.76	1100.85	0.02058	1872.54	838.003	0.03055	2086.91	1040.38	0.00672	977.455	637.091
569	0.01712	3170.37	1925.93	0.02721	2305.93	1111.02	0.0206	1874.36	839.823	0.03077	2101.94	1055.41	0.00677	984.727	644.364
568	0.01734	3211.11	1966.67	0.02739	2321.19	1126.27	0.0207	1883.46	848.922	0.03099	2116.96	1070.44	0.00683	993.455	653.091
567	0.01756	3251.85	2007.41	0.02792	2366.1	1171.19	0.02093	1904.39	869.849	0.0311	2124.48	1077.95	0.00687	999.273	658.909
566	0.01791	3316.67	2072.22	0.02812	2383.05	1188.14	0.02094	1905.3	870.759	0.03125	2134.72	1088.2	0.00692	1006.55	666.182
565	0.01791	3316.67	2072.22	0.02821	2390.68	1195.76	0.021	1910.76	876.218	0.0312	2131.31	1084.78	0.00697	1013.82	673.455
564	0.01798	3329.63	2085.19	0.02825	2394.07	1199.15	0.02083	1895.29	860.75	0.03154	2154.54	1108.01	0.00701	1019.64	679.273
563	0.01791	3316.67	2072.22	0.02806	2377.97	1183.05	0.02097	1908.03	873.488	0.03143	2147.02	1100.49	0.00706	1026.91	686.545
562	0.0182	3370.37	2125.93	0.02826	2394.92	1200	0.0212	1928.95	894.416	0.03174	2168.2	1121.67	0.00712	1035.64	695.273
561	0.01813	3357.41	2112.96	0.02817	2387.29	1192.37	0.02142	1948.97	914.433	0.03179	2171.61	1125.09	0.00713	1037.09	696.727
560	0.01833	3394.44	2150	0.02857	2421.19	1226.27	0.02154	1959.89	925.352	0.03218	2198.25	1151.73	0.00714	1038.55	698.182
559	0.01835	3398.15	2153.7	0.02882	2442.37	1247.46	0.02156	1961.71	927.172	0.03234	2209.18	1162.66	0.00717	1042.91	702.545
558	0.01863	3450	2205.56	0.02887	2446.61	1251.69	0.02165	1969.9	935.36	0.03266	2231.04	1184.52	0.00718	1044.36	704
557	0.01872	3466.67	2222.22	0.02878	2438.98	1244.07	0.0216	1965.35	930.811	0.03257	2224.9	1178.37	0.00724	1053.09	712.727
556	0.01872	3466.67	2222.22	0.02859	2422.88	1227.97	0.02156	1961.71	927.172	0.03243	2215.33	1168.8	0.00722	1050.18	709.818
555	0.01868	3459.26	2214.81	0.02841	2407.63	1212.71	0.02133	1940.78	906.244	0.03247	2218.06	1171.54	0.00725	1054.55	714.182
554	0.01888	3496.3	2251.85	0.02855	2419.49	1224.58	0.02166	1970.81	936.27	0.03301	2254.95	1208.43	0.00731	1063.27	722.909
553	0.0193	3574.07	2329.63	0.02888	2447.46	1252.54	0.02184	1987.19	952.648	0.03312	2262.47	1215.94	0.00736	1070.55	730.182
552	0.01938	3588.89	2344.44	0.02897	2455.08	1260.17	0.02196	1998.1	963.567	0.03315	2264.52	1217.99	0.00738	1073.45	733.091
551	0.01963	3635.19	2390.74	0.02908	2464.41	1269.49	0.02201	2002.65	968.116	0.03319	2267.25	1220.72	0.00742	1079.27	738.909
550	0.01987	3679.63	2435.19	0.0293	2483.05	1288.14	0.02211	2011.75	977.215	0.0334	2281.59	1235.07	0.0074	1076.36	736
549	0.01992	3688.89	2444.44	0.02916	2471.19	1276.27	0.02193	1995.38	960.837	0.03351	2289.11	1242.58	0.00744	1082.18	741.818
548	0.02012	3725.93	2481.48	0.02958	2506.78	1311.86	0.02208	2009.02	974.485	0.03365	2298.67	1252.14	0.00744	1082.18	741.818
547	0.02001	3705.56	2461.11	0.02967	2514.41	1319.49	0.02189	1991.74	957.198	0.0338	2308.92	1262.39	0.00747	1086.55	746.182
546	0.02017	3735.19	2490.74	0.0296	2508.47	1313.56	0.02193	1995.38	960.837	0.03392	2317.12	1270.59	0.00753	1095.27	754.909
545	0.02041	3779.63	2535.19	0.02974	2520.34	1325.42	0.02219	2019.03	984.494	0.03404	2325.31	1278.79	0.00754	1096.73	756.364
544	0.02094	3877.78	2633.33	0.02974	2520.34	1325.42	0.02238	2036.32	1001.78	0.034	2322.58	1276.05	0.00761	1106.91	766.545
543	0.02115	3916.67	2672.22	0.0299	2533.9	1338.98	0.02248	2045.42	1010.88	0.0342	2336.24	1289.72	0.00766	1114.18	773.818
542	0.02112	3911.11	2666.67	0.03004	2545.76	1350.85	0.02247	2044.51	1009.97	0.03443	2351.95	1305.43	0.0077	1120	779.636
541	0.021	3888.89	2644.44	0.03035	2572.03	1377.12	0.0222	2019.94	985.404	0.03474	2373.13	1326.6	0.0078	1134.55	794.182
540	0.02128	3940.74	2696.3	0.03057	2590.68	1395.76	0.02245	2042.69	1008.15	0.03503	2392.94	1346.41	0.0078	1134.55	794.182
539	0.02128	3940.74	2696.3	0.03026	2564.41	1369.49	0.02239	2037.23	1002.69	0.0354	2418.22	1371.69	0.00783	1138.91	798.545
538	0.02169	4016.67	2772.22	0.03029	2566.95	1372.03	0.02279	2073.62	1039.09	0.03559	2431.2	1384.67	0.00789	1147.64	807.273
537	0.02178	4033.33	2788.89	0.03032	2569.49	1374.58	0.02258	2054.52	1019.98	0.03581	2446.22	1399.7	0.00789	1147.64	807.273
536	0.0219	4055.56	2811.11	0.03054	2588.14	1393.22	0.02261	2057.25	1022.71	0.03584	2448.27	1401.75	0.00795	1156.36	816
535	0.02195	4064.81	2820.37	0.03092	2620.34	1425.42	0.02281	2075.44	1040.91	0.03596	2456.47	1409.94	0.00798	1160.73	820.364
534	0.02212	4096.3	2851.85	0.03128	2650.85	1455.93	0.02311	2102.74	1068.2	0.03637	2484.48	1437.95	0.00802	1166.55	826.182
533	0.02247	4161.11	2916.67	0.03149	2668.64	1473.73	0.02334	2123.67	1089.13	0.03652	2494.72	1448.2	0.00806	1172.36	832
532	0.0225	4166.67	2922.22	0.03134	2655.93	1461.02	0.02344	2132.77	1098.23	0.03648	2491.99	1445.46	0.00816	1186.91	846.545
531	0.0225	4166.67	2922.22	0.03105	2631.36	1436.44	0.0234	2129.13	1094.59	0.0366	2500.19	1453.66	0.00816	1186.91	846.545
530	0.02258	4181.48	2937.04	0.03121	2644.92	1450	0.02338	2127.31	1092.77	0.03663	2502.24	1455.71	0.0082	1192.73	852.364
529	0.0228	4222.22	2977.78	0.03132	2654.24	1459.32	0.02335	2124.58	1090.04	0.03728	2546.64	1500.11	0.00822	1195.64	855.273
528	0.02296	4251.85	3007.41	0.03152	2671.19	1476.27	0.02322	2112.75	1078.21	0.03735	2551.42	1504.9	0.00823	1197.09	856.727
527	0.02312	4281.48	3037.04	0.03151	2670.34	1475.42	0.02323	2113.66	1079.12	0.03737	2552.79	1506.26	0.0083	1207.27	866.909
526	0.02346	4344.44	3100	0.03145	2665.25	1470.34	0.02359	2146.42	1111.88	0.03751	2562.35	1515.83	0.00829	1205.82	865.455
525	0.02363	4375.93	3131.48	0.03169	2685.59	1490.68	0.02371	2157.33	1122.8	0.03757	2566.45	1519.92	0.00832	1210.18	869.818
524	0.02362	4374.07	3129.63	0.03183	2697.46	1502.54	0.02379	2164.61	1130.08	0.03774	2578.06	1531.54	0.00836	1216	875.636
523	0.02376	4400	3155.56	0.03203	2714.41	1519.49	0.02379	2164.61	1130.08	0.038	2595.83	1549.3	0.00837	1217.45	877.091
522	0.02404	4451.85	3207.41	0.03221	2729.66	1534.75	0.02407	2190.09	1155.55	0.0383	2616.32	1569.79	0.00844	1227.64	887.273
521	0.02433	4505.56	3261.11	0.03267	2768.64	1573.73	0.02421	2202.83	1168.29	0.03869	2642.96	1596.43	0.00845	1229.09	888.727
520	0.02466	4566.67	3322.22	0.03242	2747.46	1552.54	0.02407	2190.09	1155.55	0.03885	2653.89	1607.36	0.00841	1223.27	882.909
519	0.02481	4594.44	3350	0.03282	2781.36	1586.44	0.02402	2185.54	1151	0.03908	2669.6	1623.07	0.0084	1221.82	881.455
518	0.02472	4577.78	3333.33	0.03289	2787.29	1592.37	0.02399	2182.81	1148.27	0.03911	2671.65	1625.12	0.00838	1218.91	878.545
517	0.02469	4572.22	3327.78	0.03299	2795.76	1600.85	0.02393	2177.35	1142.81	0.03927	2682.58	1636.05	0.00841	1223.27	882.909
516	0.02482	4596.3	3351.85	0.03304	2800	1605.08	0.02397	2180.99	1146.45	0.03931	2685.31	1638.79	0.00846	1230.55	890.182
515	0.02537	4698.15	3453.7	0.03324	2816.95	1622.03	0.0244	2220.12	1185.58	0.03947	2696.24	1649.72	0.00853	1240.73	900.364
514	0.02575	4768.52	3524.07	0.03333	2824.58	1629.66	0.02456	2234.67	1200.14	0.04	2732.45	1685.92	0.00855	1243.64	903.273
513	0.026	4814.81	3570.37	0.03362	2849.15	1654.24	0.02481	2257.42	1222.88	0.04032	2754.31	1707.78	0.00862	1253.82	913.455
512	0.02608	4829.63	3585.19	0.03384	2867.8	1672.88	0.02498	2272.89	1238.35	0.0407	2780.27	1733.74	0.00863	1255.27	914.909
511	0.02602	4818.52	3574.07	0.03401	2882.2	1687.29	0.02512	2285.63	1251.09	0.041	2800.76	1754.23	0.00867	1261.09	920.727
510	0.02616	4844.44	3600	0.03444	2918.64	1723.73	0.02523	2295.64	1261.1	0.04142	2829.45	1782.92	0.00876	1274.18	933.818
509	0.02626	4862.96	3618.52	0.03457	2929.66	1734.75	0.02523	2295.64	1261.1	0.04184	2858.14	1811.61	0.00879	1278.55	938.182
508	0.02627	4864.81	3620.37	0.03459	2931.36	1736.44	0.02513	2286.54	1252	0.04161	2842.43	1795.9	0.00883	1284.36	944
507	0.02675	4953.7	3709.26	0.03476	2945.76	1750.85	0.02537	2308.38	1273.84	0.04184	2858.14	1811.61	0.00893	1298.91	958.545
506	0.02682	4966.67	3722.22	0.03486	2954.24	1759.32	0.0254	2311.1	1276.57	0.04196	2866.34	1819.81	0.00898	1306.18	965.818
505	0.02698	4996.3	3751.85	0.03503	2968.64	1773.73	0.02564	2332.94	1298.4	0.04235	2892.98	1846.45	0.00909	1322.18	981.818
504	0.02672	4948.15	3703.7	0.03495	2961.86	1766.95	0.02604	2369.34	1334.8	0.04243	2898.44	1851.92	0.0091	1323.64	983.273
503	0.02671	4946.3	3701.85	0.035	2966.1	1771.19	0.02594	2360.24	1325.7	0.04264	2912.79	1866.26	0.00914	1329.45	989.091
502	0.02724	5044.44	3800	0.03525	2987.29	1792.37	0.02629	2392.08	1357.55	0.04296	2934.65	1888.12	0.0092	1338.18	997.818
501	0.02768	5125.93	3881.48	0.03551	3009.32	1814.41	0.02635	2397.54	1363.01	0.04329	2957.19	1910.66	0.00924	1344	1003.64
500	0.02813	5209.26	3964.81	0.03598	3049.15	1854.24	0.02692	2449.41	1414.87	0.04381	2992.71	1946.19	0.00931	1354.18	1013.82
499	0.02821	5224.07	3979.63	0.03648	3091.53	1896.61	0.02715	2470.33	1435.8	0.04419	3018.67	1972.14	0.00934	1358.55	1018.18
498	0.02842	5262.96	4018.52	0.0365	3093.22	1898.31	0.02711	2466.69	1432.16	0.04447	3037.8	1991.27	0.0094	1367.27	1026.91
497	0.02866	5307.41	4062.96	0.03671	3111.02	1916.1	0.02711	2466.69	1432.16	0.04476	3057.61	2011.08	0.00949	1380.36	1040
496	0.02856	5288.89	4044.44	0.03656	3098.31	1903.39	0.02683	2441.22	1406.68	0.04464	3049.41	2002.88	0.00957	1392	1051.64
495	0.02836	5251.85	4007.41	0.03674	3113.56	1918.64	0.0271	2465.78	1431.25	0.04455	3043.26	1996.74	0.00967	1406.55	1066.18
494	0.02871	5316.67	4072.22	0.03687	3124.58	1929.66	0.0273	2483.98	1449.44	0.04453	3041.9	1995.37	0.00974	1416.73	1076.36
493	0.02934	5433.33	4188.89	0.03716	3149.15	1954.24	0.02782	2531.3	1496.76	0.04519	3086.98	2040.46	0.00982	1428.36	1088
492	0.02973	5505.56	4261.11	0.0373	3161.02	1966.1	0.02775	2524.93	1490.39	0.04559	3114.31	2067.78	0.00988	1437.09	1096.73
491	0.02993	5542.59	4298.15	0.03777	3200.85	2005.93	0.02808	2554.95	1520.42	0.04603	3144.36	2097.84	0.00997	1450.18	1109.82
490	0.02988	5533.33	4288.89	0.03813	3231.36	2036.44	0.02825	2570.42	1535.88	0.04641	3170.32	2123.8	0.01006	1463.27	1122.91
489	0.02997	5550	4305.56	0.03801	3221.19	2026.27	0.02803	2550.4	1515.87	0.0464	3169.64	2123.11	0.01014	1474.91	1134.55
488	0.03033	5616.67	4372.22	0.03828	3244.07	2049.15	0.02816	2562.23	1527.69	0.04692	3205.16	2158.63	0.01025	1490.91	1150.55
487	0.03066	5677.78	4433.33	0.03854	3266.1	2071.19	0.02832	2576.79	1542.25	0.04704	3213.36	2166.83	0.01029	1496.73	1156.36
486	0.03104	5748.15	4503.7	0.03898	3303.39	2108.47	0.02866	2607.73	1573.19	0.0474	3237.95	2191.42	0.01038	1509.82	1169.45
485	0.0311	5759.26	4514.81	0.03884	3291.53	2096.61	0.02907	2645.03	1610.49	0.04768	3257.08	2210.55	0.0105	1527.27	1186.91
484	0.03141	5816.67	4572.22	0.03907	3311.02	2116.1	0.02922	2658.68	1624.14	0.048	3278.94	2232.41	0.0105	1527.27	1186.91
483	0.0316	5851.85	4607.41	0.03894	3300	2105.08	0.02936	2671.42	1636.88	0.0481	3285.77	2239.24	0.01061	1543.27	1202.91
482	0.03188	5903.7	4659.26	0.03936	3335.59	2140.68	0.02948	2682.34	1647.8	0.0482	3292.6	2246.07	0.01066	1550.55	1210.18
481	0.03186	5900	4655.56	0.03924	3325.42	2130.51	0.02947	2681.43	1646.89	0.04862	3321.29	2274.76	0.01072	1559.27	1218.91
480	0.03194	5914.81	4670.37	0.03953	3350	2155.08	0.02965	2697.81	1663.27	0.04909	3353.4	2306.87	0.01085	1578.18	1237.82
479	0.03239	5998.15	4753.7	0.03957	3353.39	2158.47	0.02982	2713.27	1678.74	0.04966	3392.33	2345.81	0.01092	1588.36	1248
478	0.03296	6103.7	4859.26	0.03987	3378.81	2183.9	0.03012	2740.57	1706.03	0.04995	3412.14	2365.62	0.01104	1605.82	1265.45
477	0.0335	6203.7	4959.26	0.04021	3407.63	2212.71	0.03001	2730.56	1696.02	0.0502	3429.22	2382.69	0.01114	1620.36	1280
476	0.03401	6298.15	5053.7	0.04044	3427.12	2232.2	0.03034	2760.59	1726.05	0.05048	3448.35	2401.82	0.01119	1627.64	1287.27
475	0.03409	6312.96	5068.52	0.04051	3433.05	2238.14	0.03036	2762.41	1727.87	0.05077	3468.16	2421.63	0.01135	1650.91	1310.55
474	0.03407	6309.26	5064.81	0.0403	3415.25	2220.34	0.03039	2765.14	1730.6	0.05093	3479.09	2432.56	0.01143	1662.55	1322.18
473	0.03396	6288.89	5044.44	0.04036	3420.34	2225.42	0.0303	2756.95	1722.41	0.0511	3490.7	2444.17	0.01154	1678.55	1338.18
472	0.03411	6316.67	5072.22	0.04054	3435.59	2240.68	0.03045	2770.6	1736.06	0.05152	3519.39	2472.87	0.01168	1698.91	1358.55
471	0.0342	6333.33	5088.89	0.04067	3446.61	2251.69	0.03079	2801.53	1766.99	0.05176	3535.79	2489.26	0.01175	1709.09	1368.73
470	0.03444	6377.78	5133.33	0.04113	3485.59	2290.68	0.03136	2853.4	1818.86	0.05242	3580.87	2534.35	0.01186	1725.09	1384.73
469	0.0349	6462.96	5218.52	0.04183	3544.92	2350	0.03204	2915.27	1880.73	0.05319	3633.47	2586.94	0.01198	1742.55	1402.18
468	0.03554	6581.48	5337.04	0.04258	3608.47	2413.56	0.03253	2959.85	1925.31	0.05387	3679.92	2633.4	0.01203	1749.82	1409.45
467	0.03593	6653.7	5409.26	0.04297	3641.53	2446.61	0.03271	2976.23	1941.69	0.05426	3706.57	2660.04	0.01214	1765.82	1425.45
466	0.03596	6659.26	5414.81	0.04309	3651.69	2456.78	0.03277	2981.69	1947.15	0.05447	3720.91	2674.38	0.01224	1780.36	1440
465	0.03607	6679.63	5435.19	0.04312	3654.24	2459.32	0.03287	2990.79	1956.25	0.05486	3747.55	2701.02	0.01237	1799.27	1458.91
464	0.03632	6725.93	5481.48	0.04328	3667.8	2472.88	0.03284	2988.06	1953.52	0.05535	3781.02	2734.5	0.01243	1808	1467.64
463	0.03651	6761.11	5516.67	0.04321	3661.86	2466.95	0.03316	3017.17	1982.64	0.0555	3791.27	2744.74	0.01255	1825.45	1485.09
462	0.03683	6820.37	5575.93	0.04377	3709.32	2514.41	0.03368	3064.49	2029.95	0.05598	3824.06	2777.53	0.0127	1847.27	1506.91
461	0.03718	6885.19	5640.74	0.04417	3743.22	2548.31	0.03413	3105.43	2070.9	0.05618	3837.72	2791.2	0.01281	1863.27	1522.91
460	0.03746	6937.04	5692.59	0.04451	3772.03	2577.12	0.03423	3114.53	2079.99	0.05654	3862.31	2815.79	0.01294	1882.18	1541.82
459	0.03764	6970.37	5725.93	0.04497	3811.02	2616.1	0.03455	3143.65	2109.11	0.05701	3894.42	2847.89	0.01305	1898.18	1557.82
458	0.03761	6964.81	5720.37	0.04486	3801.69	2606.78	0.03467	3154.57	2120.03	0.05735	3917.65	2871.12	0.01319	1918.55	1578.18
457	0.03806	7048.15	5803.7	0.04543	3850	2655.08	0.03514	3197.33	2162.79	0.05808	3967.51	2920.99	0.01332	1937.45	1597.09
456	0.03847	7124.07	5879.63	0.04588	3888.14	2693.22	0.03578	3255.56	2221.03	0.05894	4026.26	2979.73	0.01349	1962.18	1621.82
455	0.03879	7183.33	5938.89	0.04648	3938.98	2744.07	0.03579	3256.47	2221.94	0.0595	4064.52	3017.99	0.01364	1984	1643.64
454	0.03912	7244.44	6000	0.04725	4004.24	2809.32	0.03623	3296.51	2261.97	0.05985	4088.43	3041.9	0.01372	1995.64	1655.27
453	0.03899	7220.37	5975.93	0.04737	4014.41	2819.49	0.03602	3277.4	2242.86	0.05978	4083.64	3037.12	0.01393	2026.18	1685.82
452	0.03903	7227.78	5983.33	0.04742	4018.64	2823.73	0.03611	3285.59	2251.05	0.06009	4104.82	3058.29	0.01405	2043.64	1703.27
451	0.03913	7246.3	6001.85	0.04766	4038.98	2844.07	0.03641	3312.89	2278.35	0.0606	4139.66	3093.13	0.0142	2065.45	1725.09
450	0.0397	7351.85	6107.41	0.04806	4072.88	2877.97	0.03668	3337.45	2302.92	0.06083	4155.37	3108.84	0.01435	2087.27	1746.91
449	0.0397	7351.85	6107.41	0.04892	4145.76	2950.85	0.03714	3379.31	2344.77	0.06129	4186.79	3140.27	0.0145	2109.09	1768.73
448	0.03977	7364.81	6120.37	0.04913	4163.56	2968.64	0.03732	3395.69	2361.15	0.06179	4220.95	3174.42	0.01464	2129.45	1789.09
447	0.03983	7375.93	6131.48	0.0496	4203.39	3008.47	0.03774	3433.9	2399.36	0.06254	4272.18	3225.65	0.01477	2148.36	1808
446	0.04025	7453.7	6209.26	0.04994	4232.2	3037.29	0.03824	3479.4	2444.86	0.06331	4324.78	3278.25	0.0149	2167.27	1826.91
445	0.04074	7544.44	6300	0.05045	4275.42	3080.51	0.0387	3521.25	2486.71	0.0639	4365.09	3318.56	0.01509	2194.91	1854.55
444	0.04088	7570.37	6325.93	0.05109	4329.66	3134.75	0.03893	3542.18	2507.64	0.06441	4399.92	3353.4	0.01521	2212.36	1872
443	0.04127	7642.59	6398.15	0.05167	4378.81	3183.9	0.03938	3583.12	2548.58	0.06496	4437.5	3390.97	0.01539	2238.55	1898.18
442	0.04157	7698.15	6453.7	0.05275	4470.34	3275.42	0.03995	3634.99	2600.45	0.06567	4486	3439.47	0.01565	2276.36	1936
441	0.04204	7785.19	6540.74	0.05337	4522.88	3327.97	0.04029	3665.92	2631.38	0.06601	4509.22	3462.69	0.01587	2308.36	1968
440	0.04207	7790.74	6546.3	0.05372	4552.54	3357.63	0.04078	3710.51	2675.97	0.0666	4549.53	3503	0.01615	2349.09	2008.73
439	0.04191	7761.11	6516.67	0.05394	4571.19	3376.27	0.04107	3736.89	2702.35	0.06671	4557.04	3510.51	0.01635	2378.18	2037.82
438	0.04228	7829.63	6585.19	0.05446	4615.25	3420.34	0.0414	3766.92	2732.38	0.06757	4615.79	3569.26	0.01669	2427.64	2087.27
437	0.04297	7957.41	6712.96	0.05515	4673.73	3478.81	0.04217	3836.98	2802.44	0.06853	4681.37	3634.84	0.01702	2475.64	2135.27
436	0.04347	8050	6805.56	0.05586	4733.9	3538.98	0.04241	3858.82	2824.28	0.0695	4747.63	3701.1	0.01731	2517.82	2177.45
435	0.0439	8129.63	6885.19	0.05691	4822.88	3627.97	0.04317	3927.97	2893.43	0.06989	4774.27	3727.74	0.01766	2568.73	2228.36
434	0.04404	8155.56	6911.11	0.05748	4871.19	3676.27	0.04263	3878.83	2844.3	0.06964	4757.19	3710.66	0.01799	2616.73	2276.36
433	0.04452	8244.44	7000	0.05822	4933.9	3738.98	0.04293	3906.13	2871.59	0.07042	4810.47	3763.95	0.0184	2676.36	2336
432	0.04428	8200	6955.56	0.05865	4970.34	3775.42	0.04316	3927.06	2892.52	0.07122	4865.12	3818.6	0.01878	2731.64	2391.27
431	0.04493	8320.37	7075.93	0.05981	5068.64	3873.73	0.04441	4040.79	3006.26	0.07232	4940.27	3893.74	0.01916	2786.91	2446.55
430	0.04479	8294.44	7050	0.06072	5145.76	3950.85	0.04508	4101.76	3067.22	0.07306	4990.82	3944.29	0.01955	2843.64	2503.27
429	0.0456	8444.44	7200	0.06178	5235.59	4040.68	0.04593	4179.1	3144.56	0.07406	5059.13	4012.6	0.01991	2896	2555.64
428	0.04633	8579.63	7335.19	0.06279	5321.19	4126.27	0.04656	4236.42	3201.88	0.07509	5129.49	4082.96	0.02026	2946.91	2606.55
427	0.04743	8783.33	7538.89	0.06376	5403.39	4208.47	0.04709	4284.64	3250.1	0.07633	5214.19	4167.67	0.02062	2999.27	2658.91
426	0.04749	8794.44	7550	0.06481	5492.37	4297.46	0.04741	4313.76	3279.22	0.07648	5224.44	4177.91	0.0209	3040	2699.64
425	0.04753	8801.85	7557.41	0.06595	5588.98	4394.07	0.0476	4331.05	3296.51	0.07682	5247.67	4201.14	0.02117	3079.27	2738.91
424	0.04783	8857.41	7612.96	0.06683	5663.56	4468.64	0.04815	4381.09	3346.55	0.07724	5276.36	4229.83	0.02139	3111.27	2770.91
423	0.04858	8996.3	7751.85	0.06784	5749.15	4554.24	0.04878	4438.41	3403.88	0.0786	5369.26	4322.73	0.02156	3136	2795.64
422	0.04906	9085.19	7840.74	0.06836	5793.22	4598.31	0.04946	4500.28	3465.75	0.07938	5422.54	4376.02	0.02173	3160.73	2820.36
421	0.04936	9140.74	7896.3	0.06878	5828.81	4633.9	0.04976	4527.58	3493.04	0.07978	5449.87	4403.34	0.02189	3184	2843.64
420	0.04988	9237.04	7992.59	0.06981	5916.1	4721.19	0.05057	4601.28	3566.74	0.081	5533.21	4486.68	0.02227	3239.27	2898.91
419	0.05001	9261.11	8016.67	0.07061	5983.9	4788.98	0.05089	4630.4	3595.86	0.08129	5553.02	4506.49	0.02239	3256.73	2916.36
418	0.05044	9340.74	8096.3	0.07243	6138.14	4943.22	0.05194	4725.94	3691.4	0.08264	5645.24	4598.71	0.02249	3271.27	2930.91
417	0.05096	9437.04	8192.59	0.0736	6237.29	5042.37	0.05228	4756.87	3722.33	0.08328	5688.96	4642.43	0.02252	3275.64	2935.27
416	0.0511	9462.96	8218.52	0.07473	6333.05	5138.14	0.05265	4790.54	3756	0.08395	5734.72	4688.2	0.02258	3284.36	2944
415	0.05138	9514.81	8270.37	0.07475	6334.75	5139.83	0.05324	4844.22	3809.68	0.08436	5762.73	4716.2	0.02266	3296	2955.64
414	0.05172	9577.78	8333.33	0.07529	6380.51	5185.59	0.05369	4885.17	3850.63	0.08571	5854.95	4808.43	0.02269	3300.36	2960
413	0.05228	9681.48	8437.04	0.07617	6455.08	5260.17	0.05403	4916.1	3881.56	0.0865	5908.92	4862.39	0.02277	3312	2971.64
412	0.05242	9707.41	8462.96	0.07617	6455.08	5260.17	0.05428	4938.85	3904.31	0.08693	5938.29	4891.76	0.02282	3319.27	2978.91
411	0.0523	9685.19	8440.74	0.07652	6484.75	5289.83	0.05458	4966.15	3931.61	0.08682	5930.78	4884.25	0.02287	3326.55	2986.18
410	0.05157	9550	8305.56	0.07666	6496.61	5301.69	0.05493	4997.99	3963.45	0.08678	5928.05	4881.52	0.02289	3329.45	2989.09
409	0.05161	9557.41	8312.96	0.07867	6666.95	5472.03	0.05567	5065.32	4030.78	0.0877	5990.89	4944.36	0.02289	3329.45	2989.09
408	0.05142	9522.22	8277.78	0.07932	6722.03	5527.12	0.05558	5057.13	4022.6	0.08845	6042.13	4995.6	0.02287	3326.55	2986.18
407	0.0513	9500	8255.56	0.07968	6752.54	5557.63	0.0559	5086.25	4051.71	0.08967	6125.46	5078.94	0.02281	3317.82	2977.45
406	0.05168	9570.37	8325.93	0.08037	6811.02	5616.1	0.05607	5101.72	4067.18	0.09054	6184.9	5138.37	0.02274	3307.64	2967.27
405	0.05104	9451.85	8207.41	0.08126	6886.44	5691.53	0.05572	5069.87	4035.33	0.09137	6241.59	5195.07	0.02269	3300.36	2960
404	0.05173	9579.63	8335.19	0.08332	7061.02	5866.1	0.05738	5220.91	4186.38	0.09327	6371.39	5324.86	0.02258	3284.36	2944
403	0.05126	9492.59	8248.15	0.08339	7066.95	5872.03	0.05743	5225.46	4190.92	0.09358	6392.56	5346.03	0.02259	3285.82	2945.45
402	0.05184	9600	8355.56	0.08414	7130.51	5935.59	0.05851	5323.73	4289.19	0.09415	6431.5	5384.97	0.02254	3278.55	2938.18
401	0.05186	9603.7	8359.26	0.08442	7154.24	5959.32	0.05871	5341.93	4307.39	0.09467	6467.02	5420.49	0.02253	3277.09	2936.73
400	0.05234	9692.59	8448.15	0.0861	7296.61	6101.69	0.05877	5347.39	4312.85	0.09563	6532.6	5486.07	0.02253	3277.09	2936.73
399	0.05235	9694.44	8450	0.08698	7371.19	6176.27	0.05954	5417.45	4382.91	0.09685	6615.94	5569.41	0.02249	3271.27	2930.91
398	0.0525	9722.22	8477.78	0.08923	7561.86	6366.95	0.06054	5508.44	4473.9	0.09748	6658.98	5612.45	0.02254	3278.55	2938.18
397	0.05302	9818.52	8574.07	0.08984	7613.56	6418.64	0.06117	5565.76	4531.22	0.09833	6717.04	5670.51	0.02255	3280	2939.64
396	0.05309	9831.48	8587.04	0.09081	7695.76	6500.85	0.06223	5662.21	4627.67	0.09906	6766.91	5720.38	0.02251	3274.18	2933.82
395	0.05343	9894.44	8650	0.0911	7720.34	6525.42	0.06243	5680.4	4645.87	0.09982	6818.82	5772.3	0.02261	3288.73	2948.36
394	0.05412	10022.2	8777.78	0.09233	7824.58	6629.66	0.06339	5767.75	4733.22	0.10109	6905.58	5859.05	0.0226	3287.27	2946.91
393	0.05444	10081.5	8837.04	0.09394	7961.02	6766.1	0.0641	5832.35	4797.82	0.10251	7002.58	5956.05	0.02266	3296	2955.64
392	0.0542	10037	8792.59	0.09559	8100.85	6905.93	0.06436	5856.01	4821.47	0.1035	7070.21	6023.68	0.0227	3301.82	2961.45
391	0.05463	10116.7	8872.22	0.09782	8289.83	7094.92	0.06546	5956.1	4921.56	0.10531	7193.85	6147.32	0.02273	3306.18	2965.82
390	0.05511	10205.6	8961.11	0.09882	8374.58	7179.66	0.06625	6027.98	4993.44	0.10572	7221.86	6175.33	0.02284	3322.18	2981.82
389	0.0559	10351.9	9107.41	0.0999	8466.1	7271.19	0.06741	6133.53	5098.99	0.10683	7297.69	6251.16	0.02292	3333.82	2993.45
388	0.05709	10572.2	9327.78	0.10139	8592.37	7397.46	0.06856	6238.16	5203.62	0.1085	7411.76	6365.24	0.02301	3346.91	3006.55
387	0.05711	10575.9	9331.48	0.10264	8698.31	7503.39	0.06881	6260.91	5226.37	0.10956	7484.17	6437.65	0.02316	3368.73	3028.36
386	0.05726	10603.7	9359.26	0.10369	8787.29	7592.37	0.06909	6286.39	5251.85	0.11048	7547.02	6500.49	0.02331	3390.55	3050.18
385	0.05724	10600	9355.56	0.10565	8953.39	7758.47	0.07078	6440.16	5405.62	0.11207	7655.64	6609.11	0.02347	3413.82	3073.45
384	0.05768	10681.5	9437.04	0.10726	9089.83	7894.92	0.07161	6515.68	5481.14	0.11326	7736.93	6690.4	0.02363	3437.09	3096.73
383	0.05854	10840.7	9596.3	0.10988	9311.86	8116.95	0.07281	6624.86	5590.33	0.11498	7854.42	6807.89	0.02377	3457.45	3117.09
382	0.05873	10875.9	9631.48	0.11151	9450	8255.08	0.07289	6632.14	5597.6	0.11623	7939.81	6893.28	0.02394	3482.18	3141.82
381	0.05879	10887	9642.59	0.11271	9551.69	8356.78	0.07366	6702.2	5667.67	0.11718	8004.71	6958.18	0.02411	3506.91	3166.55
380	0.05946	11011.1	9766.67	0.11383	9646.61	8451.69	0.07477	6803.2	5768.66	0.11889	8121.52	7074.99	0.0243	3534.55	3194.18
379	0.06036	11177.8	9933.33	0.11617	9844.92	8650	0.0755	6869.62	5835.08	0.12004	8200.08	7153.55	0.02437	3544.73	3204.36
378	0.06148	11385.2	10140.7	0.11786	9988.14	8793.22	0.07605	6919.67	5885.13	0.12103	8267.7	7221.18	0.0246	3578.18	3237.82
377	0.06298	11663	10418.5	0.12048	10210.2	9015.25	0.07765	7065.25	6030.71	0.12323	8417.99	7371.46	0.02479	3605.82	3265.45
376	0.06389	11831.5	10587	0.12186	10327.1	9132.2	0.07883	7172.61	6138.08	0.1248	8525.24	7478.71	0.02503	3640.73	3300.36
375	0.0637	11796.3	10551.9	0.12313	10434.7	9239.83	0.0791	7197.18	6162.64	0.12527	8557.34	7510.82	0.02523	3669.82	3329.45
374	0.06409	11868.5	10624.1	0.12581	10661.9	9466.95	0.08001	7279.98	6245.44	0.12628	8626.34	7579.81	0.02545	3701.82	3361.45
373	0.06452	11948.1	10703.7	0.1277	10822	9627.12	0.08067	7340.03	6305.49	0.12722	8690.55	7644.02	0.02581	3754.18	3413.82
372	0.0656	12148.1	10903.7	0.12952	10976.3	9781.36	0.08147	7412.82	6378.28	0.12868	8790.28	7743.76	0.02605	3789.09	3448.73
371	0.06632	12281.5	11037	0.12984	11003.4	9808.47	0.0815	7415.55	6381.01	0.1297	8859.96	7813.43	0.02631	3826.91	3486.55
370	0.07013	12987	11742.6	0.13352	11315.3	10120.3	0.08429	7669.41	6634.87	0.13297	9083.34	8036.81	0.02689	3911.27	3570.91
369	0.06991	12946.3	11701.9	0.1345	11398.3	10203.4	0.08467	7703.99	6669.45	0.13286	9075.83	8029.3	0.02695	3920	3579.64
368	0.07106	13159.3	11914.8	0.13584	11511.9	10316.9	0.08621	7844.11	6809.57	0.13496	9219.28	8172.75	0.02714	3947.64	3607.27
367	0.07067	13087	11842.6	0.13765	11665.3	10470.3	0.08756	7966.94	6932.4	0.13665	9334.72	8288.2	0.02732	3973.82	3633.45
366	0.07127	13198.1	11953.7	0.14049	11905.9	10711	0.08876	8076.13	7041.59	0.13888	9487.06	8440.53	0.02757	4010.18	3669.82
365	0.07241	13409.3	12164.8	0.14206	12039	10844.1	0.09001	8189.86	7155.33	0.14111	9639.39	8592.87	0.02792	4061.09	3720.73
364	0.07403	13709.3	12464.8	0.14311	12128	10933.1	0.09125	8302.69	7268.15	0.14313	9777.38	8730.85	0.02825	4109.09	3768.73
363	0.07488	13866.7	12622.2	0.14369	12177.1	10982.2	0.09175	8348.18	7313.65	0.14455	9874.38	8827.86	0.0286	4160	3819.64
362	0.07675	14213	12968.5	0.14589	12363.6	11168.6	0.09321	8481.03	7446.49	0.14636	9998.03	8951.5	0.02899	4216.73	3876.36
361	0.07796	14437	13192.6	0.14684	12444.1	11249.2	0.09388	8541.99	7507.45	0.1473	10062.2	9015.71	0.02928	4258.91	3918.55
360	0.07888	14607.4	13363	0.14882	12611.9	11416.9	0.09518	8660.27	7625.74	0.1499	10239.8	9193.32	0.0296	4305.45	3965.09
359	0.07956	14733.3	13488.9	0.14975	12690.7	11495.8	0.09576	8713.05	7678.51	0.15137	10340.3	9293.74	0.03	4363.64	4023.27
358	0.08093	14987	13742.6	0.15175	12860.2	11665.3	0.09762	8882.28	7847.75	0.15351	10486.5	9439.92	0.0304	4421.82	4081.45
357	0.08159	15109.3	13864.8	0.15246	12920.3	11725.4	0.09872	8982.37	7947.83	0.15565	10632.6	9586.11	0.03079	4478.55	4138.18
356	0.08543	15820.4	14575.9	0.15536	13166.1	11971.2	0.1005	9144.33	8109.79	0.1581	10800	9753.47	0.03112	4526.55	4186.18
355	0.0889	16463	15218.5	0.15852	13433.9	12239	0.10235	9312.66	8278.12	0.16095	10994.7	9948.16	0.03155	4589.09	4248.73
354	0.09016	16696.3	15451.9	0.16	13559.3	12364.4	0.10341	9409.11	8374.57	0.16112	11006.3	9959.77	0.032	4654.55	4314.18
353	0.09006	16677.8	15433.3	0.16104	13647.5	12452.5	0.104	9462.79	8428.25	0.16188	11058.2	10011.7	0.03242	4715.64	4375.27
352	0.09091	16835.2	15590.7	0.16178	13710.2	12515.3	0.10361	9427.31	8392.77	0.16404	11205.8	10159.2	0.03284	4776.73	4436.36
351	0.09285	17194.4	15950	0.16402	13900	12705.1	0.10376	9440.95	8406.42	0.16718	11420.3	10373.7	0.03321	4830.55	4490.18
350	0.09533	17653.7	16409.3	0.16523	14002.5	12807.6	0.10382	9446.41	8411.88	0.16916	11555.5	10509	0.03367	4897.45	4557.09
349	0.09718	17996.3	16751.9	0.16712	14162.7	12967.8	0.10612	9655.69	8621.15	0.17193	11744.7	10698.2	0.03416	4968.73	4628.36
348	0.0976	18074.1	16829.6	0.16747	14192.4	12997.5	0.10685	9722.11	8687.57	0.17497	11952.4	10905.9	0.03457	5028.36	4688
347	0.09942	18411.1	17166.7	0.16961	14373.7	13178.8	0.10936	9950.49	8915.95	0.17862	12201.7	11155.2	0.03507	5101.09	4760.73
346	0.1009	18685.2	17440.7	0.17044	14444.1	13249.2	0.10944	9957.77	8923.23	0.18029	12315.8	11269.3	0.03565	5185.45	4845.09
345	0.10278	19033.3	17788.9	0.17203	14578.8	13383.9	0.1102	10026.9	8992.38	0.18171	12412.8	11366.3	0.03613	5255.27	4914.91
344	0.10543	19524.1	18279.6	0.17365	14716.1	13521.2	0.11202	10192.5	9157.98	0.18456	12607.5	11561	0.03655	5316.36	4976
343	0.10757	19920.4	18675.9	0.17451	14789	13594.1	0.11306	10287.1	9252.61	0.1867	12753.7	11707.2	0.03693	5371.64	5031.27
342	0.10905	20194.4	18950	0.1749	14822	13627.1	0.1138	10354.5	9319.94	0.18876	12894.4	11847.9	0.0374	5440	5099.64
341	0.11144	20637	19392.6	0.17611	14924.6	13729.7	0.11522	10483.7	9449.14	0.19195	13112.3	12065.8	0.03787	5508.36	5168
340	0.1136	21037	19792.6	0.17818	15100	13905.1	0.11858	10789.4	9754.86	0.19402	13253.7	12207.2	0.03828	5568	5227.64
339	0.11539	21368.5	20124.1	0.17941	15204.2	14009.3	0.11997	10915.9	9881.34	0.19672	13438.2	12391.7	0.03876	5637.82	5297.45
338	0.11717	21698.1	20453.7	0.18038	15286.4	14091.5	0.12114	11022.3	9987.79	0.19932	13615.8	12569.3	0.03923	5706.18	5365.82
337	0.11917	22068.5	20824.1	0.18158	15388.1	14193.2	0.12242	11138.8	10104.3	0.20217	13810.5	12763.9	0.03971	5776	5435.64
336	0.12109	22424.1	21179.6	0.18294	15503.4	14308.5	0.12372	11257.1	10222.5	0.20491	13997.6	12951.1	0.04026	5856	5515.64
335	0.12277	22735.2	21490.7	0.18433	15621.2	14426.3	0.12516	11388.1	10353.6	0.20773	14190.3	13143.8	0.04084	5940.36	5600
334	0.12428	23014.8	21770.4	0.18555	15724.6	14529.7	0.12658	11517.3	10482.8	0.21047	14377.5	13330.9	0.04139	6020.36	5680
333	0.12566	23270.4	22025.9	0.18641	15797.5	14602.5	0.12791	11638.3	10603.8	0.21308	14555.7	13509.2	0.04197	6104.73	5764.36
332	0.12721	23557.4	22313	0.18759	15897.5	14702.5	0.12944	11777.5	10743	0.21591	14749.1	13702.5	0.04255	6189.09	5848.73
331	0.1287	23833.3	22588.9	0.18877	15997.5	14802.5	0.13092	11912.2	10877.7	0.2189	14953.3	13906.8	0.04313	6273.45	5933.09
330	0.13003	24079.6	22835.2	0.19006	16106.8	14911.9	0.13235	12042.3	11007.8	0.22177	15149.4	14102.8	0.04414	6420.36	6080
329	0.13151	24353.7	23109.3	0.19129	16211	15016.1	0.13366	12161.5	11127	0.22477	15354.3	14307.8	0.0445	6472.73	6132.36
328	0.1328	24592.6	23348.1	0.1925	16313.6	15118.6	0.13504	12287.1	11252.5	0.22766	15551.7	14505.2	0.04492	6533.82	6193.45
327	0.13411	24835.2	23590.7	0.19377	16421.2	15226.3	0.13663	12431.7	11397.2	0.23069	15758.7	14712.2	0.04529	6587.64	6247.27
326	0.13553	25098.1	23853.7	0.19527	16548.3	15353.4	0.13855	12606.4	11571.9	0.23404	15987.6	14941	0.04588	6673.45	6333.09
325	0.13666	25307.4	24063	0.19679	16677.1	15482.2	0.14038	12772.9	11738.4	0.23729	16209.6	15163	0.04662	6781.09	6440.73
324	0.13794	25544.4	24300	0.19862	16832.2	15637.3	0.14228	12945.8	11911.3	0.24091	16456.9	15410.3	0.04735	6887.27	6546.91
323	0.13914	25766.7	24522.2	0.20027	16972	15777.1	0.14421	13121.4	12086.9	0.2444	16695.3	15648.7	0.04801	6983.27	6642.91
322	0.14026	25974.1	24729.6	0.20206	17123.7	15928.8	0.14626	13308	12273.4	0.24808	16946.6	15900.1	0.04866	7077.82	6737.45
321	0.14131	26168.5	24924.1	0.20384	17274.6	16079.7	0.14826	13489.9	12455.4	0.25172	17195.3	16148.8	0.04948	7197.09	6856.73
320	0.14231	26353.7	25109.3	0.20593	17451.7	16256.8	0.15047	13691	12656.5	0.25561	17461	16414.5	0.05044	7336.73	6996.36
319	0.14334	26544.4	25300	0.20839	17660.2	16465.3	0.15271	13894.8	12860.3	0.25966	17737.7	16691.2	0.05145	7483.64	7143.27
318	0.14442	26744.4	25500	0.21111	17890.7	16695.8	0.15527	14127.8	13093.2	0.26399	18033.5	16986.9	0.05241	7623.27	7282.91
317	0.14571	26983.3	25738.9	0.2143	18161	16966.1	0.15822	14396.2	13361.6	0.26861	18349.1	17302.5	0.05359	7794.91	7454.55
316	0.14696	27214.8	25970.4	0.21786	18462.7	17267.8	0.16156	14700.1	13665.5	0.27375	18700.2	17653.7	0.05509	8013.09	7672.73
315	0.14869	27535.2	26290.7	0.22246	18852.5	17657.6	0.16566	15073.1	14038.6	0.27982	19114.8	18068.3	0.05675	8254.55	7914.18
314	0.15045	27861.1	26616.7	0.22794	19316.9	18122	0.17022	15488	14453.5	0.28655	19574.6	18528	0.05878	8549.82	8209.45
313	0.15293	28320.4	27075.9	0.23476	19894.9	18700	0.17552	15970.3	14935.7	0.29443	20112.9	19066.3	0.06124	8907.64	8567.27
312	0.1559	28870.4	27625.9	0.24301	20594.1	19399.2	0.18182	16543.5	15509	0.30359	20738.6	19692.1	0.06438	9364.36	9024
311	0.15961	29557.4	28313	0.25314	21452.5	20257.6	0.18925	17219.5	16185	0.31444	21479.8	20433.2	0.06833	9938.91	9598.55
310	0.16394	30359.3	29114.8	0.26542	22493.2	21298.3	0.19813	18027.5	16993	0.32731	22358.9	21312.4	0.07308	10629.8	10289.5
309	0.16937	31364.8	30120.4	0.28071	23789	22594.1	0.20885	19002.9	17968.4	0.34274	23413	22366.5	0.07927	11530.2	11189.8
308	0.17627	32642.6	31398.1	0.29958	25388.1	24193.2	0.22198	20197.6	19163.1	0.36155	24697.9	23651.4	0.08686	12634.2	12293.8
307	0.18473	34209.3	32964.8	0.32232	27315.3	26120.3	0.23777	21634.3	20599.8	0.38417	26243.1	25196.6	0.09629	14005.8	13665.5
306	0.19506	36122.2	34877.8	0.34984	29647.5	28452.5	0.25677	23363.1	22328.5	0.41154	28112.8	27066.3	0.10798	15706.2	15365.8
305	0.2073	38388.9	37144.4	0.38273	32434.7	31239.8	0.27933	25415.8	24381.2	0.4443	30350.7	29304.1	0.12223	17778.9	17438.5
304	0.22198	41107.4	39863	0.42194	35757.6	34562.7	0.30604	27846.1	26811.5	0.48344	33024.4	31977.8	0.13946	20285.1	19944.7
303	0.23948	44348.1	43103.7	0.4682	39678	38483.1	0.33758	30715.9	29681.3	0.52974	36187.2	35140.6	0.16012	23290.2	22949.8
302	0.26016	48177.8	46933.3	0.52208	44244.1	43049.2	0.37452	34077	33042.4	0.58423	39909.4	38862.9	0.18437	26817.5	26477.1
301	0.28428	52644.4	51400	0.5846	49542.4	48347.5	0.41773	38008.6	36974	0.64757	44236.3	43189.8	0.21291	30968.7	30628.4
300	0.31198	57774.1	56529.6	0.65588	55583.1	54388.1	0.46744	42531.6	41497.1	0.72016	49195	48148.5	0.24591	35768.7	35428.4
299	0.34354	63618.5	62374.1	0.7365	62415.3	61220.3	0.52425	47700.7	46666.1	0.80283	54842.3	53795.7	0.28393	41298.9	40958.5
298	0.37933	70246.3	69001.9	0.82769	70143.2	68948.3	0.589	53592.2	52557.6	0.89652	61242.4	60195.8	0.32772	47668.4	47328
297	0.42019	77813	76568.5	0.93134	78927.1	77732.2	0.6632	60343.5	59309	1.00319	68529.1	67482.6	0.37819	55009.5	54669.1
296	0.46734	86544.4	85300	1.05064	89037.3	87842.4	0.74862	68115.7	67081.2	1.1254	76877.4	75830.9	0.43583	63393.5	63053.1
295	0.52143	96561.1	95316.7	1.18758	100642	99447.5	0.84697	77064.4	76029.9	1.26548	86446.5	85399.9	0.50075	72836.4	72496
294	0.58199	107776	106531	1.34231	113755	112560	0.95847	87209.6	86175.1	1.42423	97290.9	96244.3	0.57152	83130.2	82789.8
293	0.64591	119613	118369	1.50953	127926	126731	1.07895	98171.9	97137.4	1.59637	109050	108003	0.64542	93879.3	93538.9
292	0.70741	131002	129757	1.67622	142053	140858	1.1989	109086	108051	1.76848	120807	119760	0.71816	104460	104119
291	0.75966	140678	139433	1.82121	154340	153145	1.30407	118655	117621	1.9181	131028	129981	0.78647	114396	114055
290	0.79976	148104	146859	1.92974	163537	162342	1.38623	126131	125096	2.02984	138661	137614	0.84764	123293	122953
289	0.83164	154007	152763	2.00905	170258	169064	1.45081	132007	130972	2.11141	144233	143186	0.90147	131123	130783
288	0.86372	159948	158704	2.08149	176397	175203	1.51417	137772	136737	2.18589	149321	148274	0.94946	138103	137763
287	0.90159	166961	165717	2.16541	183509	182314	1.58741	144436	143401	2.27358	155311	154264	0.99536	144780	144439
286	0.94508	175015	173770	2.2635	191822	190627	1.67178	152113	151078	2.37712	162384	161337	1.04292	151697	151357
285	0.98919	183183	181939	2.36352	200298	199103	1.75798	159956	158921	2.48453	169721	168675	1.09208	158848	158508
284	1.02748	190274	189030	2.44943	207579	206384	1.83528	166989	165955	2.57644	176000	174953	1.13994	165809	165469
283	1.05634	195619	194374	2.51032	212739	211544	1.89386	172319	171285	2.64353	180583	179536	1.18075	171745	171405
282	1.07585	199231	197987	2.54692	215841	214646	1.9355	176108	175073	2.68648	183517	182470	1.21131	176191	175850
281	1.08842	201559	200315	2.56624	217478	216283	1.96493	178786	177751	2.71321	185343	184296	1.23119	179082	178742
280	1.09619	202998	201754	2.57368	218108	216914	1.98566	180672	179637	2.72953	186457	185411	1.24334	180849	180509
279	1.10097	203883	202639	2.57293	218045	216850	2.00082	182051	181017	2.7359	186893	185846	1.25049	181889	181549
278	1.10395	204435	203191	2.56531	217399	216204	2.01077	182957	181922	2.73905	187108	186061	1.25447	182468	182128
277	1.10569	204757	203513	2.55422	216459	215264	2.01789	183605	182570	2.73789	187029	185982	1.25585	182669	182329
276	1.1064	204889	203644	2.54097	215336	214142	2.02259	184032	182998	2.73542	186860	185813	1.25404	182406	182065
275	1.105	204630	203385	2.52322	213832	212637	2.02474	184228	183193	2.728	186353	185306	1.2496	181760	181420
274	1.10083	203857	202613	2.4988	211763	210568	2.02119	183905	182870	2.71408	185402	184356	1.24238	180710	180369
273	1.09384	202563	201319	2.46687	209057	207862	2.01226	183092	182058	2.69352	183998	182951	1.2332	179375	179034
272	1.08532	200985	199741	2.43055	205979	204784	1.99963	181943	180909	2.66863	182297	181251	1.22185	177724	177383
271	1.07638	199330	198085	2.39339	202830	201635	1.98603	180706	179671	2.64226	180496	179449	1.20836	175761	175421
270	1.0672	197630	196385	2.35459	199542	198347	1.97289	179510	178476	2.61532	178656	177609	1.19208	173393	173053
269	1.05611	195576	194331	2.31185	195919	194725	1.95557	177934	176900	2.58412	176524	175478	1.17482	170883	170543
268	1.04314	193174	191930	2.26417	191879	190684	1.93475	176040	175005	2.54939	174152	173105	1.15726	168329	167988
267	1.02915	190583	189339	2.21387	187616	186421	1.91105	173883	172849	2.51155	171567	170520	1.13833	165575	165235
266	1.01527	188013	186769	2.16386	183378	182183	1.88622	171624	170590	2.47256	168904	167857	1.11694	162464	162124
265	1.00055	185287	184043	2.11215	178996	177801	1.85899	169146	168112	2.43032	166018	164972	1.09455	159207	158867
264	0.98482	182374	181130	2.05675	174301	173106	1.82906	166423	165389	2.38376	162837	161791	1.0729	156058	155718
263	0.96862	179374	178130	2.00134	169605	168410	1.79918	163704	162670	2.33718	159656	158609	1.05247	153087	152746
262	0.95443	176746	175502	1.95098	165337	164142	1.77203	161234	160200	2.29566	156819	155773	1.03258	150193	149853
261	0.94208	174459	173215	1.90803	161697	160503	1.7495	159184	158150	2.26083	154440	153393	1.01233	147248	146908
260	0.93119	172443	171198	1.86857	158353	157158	1.72883	157303	156269	2.22806	152201	151155	0.99206	144300	143959
259	0.91923	170228	168983	1.82625	154767	153572	1.706	155226	154192	2.19194	149734	148688	0.97176	141347	141007
258	0.90585	167750	166506	1.77914	150775	149580	1.67907	152776	151741	2.15057	146908	145861	0.95227	138512	138172
257	0.89135	165065	163820	1.73158	146744	145549	1.64969	150103	149068	2.10786	143990	142944	0.93445	135920	135580
256	0.87902	162781	161537	1.691	143305	142110	1.62337	147708	146673	2.0719	141534	140487	0.91815	133549	133209
255	0.87062	161226	159981	1.66216	140861	139666	1.60292	145847	144813	2.04733	139856	138809	0.9036	131433	131092
254	0.86596	160363	159119	1.64382	139307	138112	1.58818	144506	143471	2.03206	138812	137766	0.89185	129724	129383
253	0.86375	159954	158709	1.63182	138290	137095	1.57707	143495	142460	2.02188	138117	137071	0.88398	128579	128239
252	0.86315	159843	158598	1.62475	137691	136496	1.56888	142750	141715	2.01628	137734	136688	0.88024	128035	127695
251	0.86543	160265	159020	1.62467	137684	136489	1.56491	142389	141354	2.01781	137839	136792	0.8806	128087	127747
250	0.87233	161543	160298	1.63675	138708	137513	1.56803	142672	141638	2.03076	138724	137677	0.8853	128771	128431

## Sheet: Fig3e inset
Fig. 3e, inset: UV-visible absorption spectra of purified MBP-BTS-N and MBP-BTSL2-N proteins.
Sample		BTS-N			BTSL2-N			BTSL2-N, E98A			BTSL2-N, E664A			BTSL2-N, E98A E664A
Concentration		3.46125e-05			7.1625e-05			4.3e-05			5.875e-05			6.875e-06
Correction Factor		369.809			226.457			257.907			324.426			340.364
Wavelength (nm)	ABS	Ɛ	Normalised ABS	ABS	Ɛ	Normalised ABS	ABS	Ɛ	Normalised ABS	ABS	Ɛ	Normalised ABS	ABS	Ɛ	Normalised ABS
700	0.05006	1446.3	1076.49	0.05465	763.002	536.545	0.03824	889.302	631.395	0.05689	968.34	643.915	0.0036	523.636	183.273
699	0.05044	1457.28	1087.47	0.05508	769.005	542.548	0.03854	896.279	638.372	0.05728	974.979	650.553	0.00364	529.455	189.091
698	0.05081	1467.97	1098.16	0.05553	775.288	548.831	0.03883	903.023	645.116	0.05769	981.957	657.532	0.00367	533.818	193.455
697	0.0512	1479.23	1109.43	0.05598	781.571	555.113	0.03907	908.605	650.698	0.05805	988.085	663.66	0.00366	532.364	192
696	0.05159	1490.5	1120.69	0.05646	788.272	561.815	0.0394	916.279	658.372	0.05847	995.234	670.809	0.00373	542.545	202.182
695	0.05201	1502.64	1132.83	0.05697	795.393	568.935	0.03974	924.186	666.279	0.0589	1002.55	678.128	0.00376	546.909	206.545
694	0.05243	1514.77	1144.96	0.05743	801.815	575.358	0.04006	931.628	673.721	0.0593	1009.36	684.936	0.00376	546.909	206.545
693	0.05284	1526.62	1156.81	0.05791	808.517	582.059	0.04038	939.07	681.163	0.05973	1016.68	692.255	0.00379	551.273	210.909
692	0.05325	1538.46	1168.65	0.05838	815.079	588.621	0.04065	945.349	687.442	0.06013	1023.49	699.064	0.00381	554.182	213.818
691	0.05363	1549.44	1179.63	0.05883	821.361	594.904	0.04095	952.326	694.419	0.06049	1029.62	705.191	0.00383	557.091	216.727
690	0.05401	1560.42	1190.61	0.05928	827.644	601.187	0.04123	958.837	700.93	0.06088	1036.26	711.83	0.00385	560	219.636
689	0.05445	1573.13	1203.32	0.05974	834.066	607.609	0.04148	964.651	706.744	0.06127	1042.89	718.468	0.00385	560	219.636
688	0.05487	1585.27	1215.46	0.06024	841.047	614.59	0.04174	970.698	712.791	0.06163	1049.02	724.596	0.00385	560	219.636
687	0.05526	1596.53	1226.72	0.06065	846.771	620.314	0.04199	976.512	718.605	0.06198	1054.98	730.553	0.00387	562.909	222.545
686	0.05572	1609.82	1240.01	0.06114	853.613	627.155	0.04227	983.023	725.116	0.06238	1061.79	737.362	0.00389	565.818	225.455
685	0.05617	1622.82	1253.02	0.06165	860.733	634.276	0.04258	990.233	732.326	0.06278	1068.6	744.17	0.0039	567.273	226.909
684	0.0566	1635.25	1265.44	0.06211	867.155	640.698	0.04283	996.047	738.14	0.06316	1075.06	750.638	0.00393	571.636	231.273
683	0.05708	1649.12	1279.31	0.06262	874.276	647.818	0.04315	1003.49	745.581	0.06361	1082.72	758.298	0.00394	573.091	232.727
682	0.05746	1660.09	1290.29	0.06308	880.698	654.241	0.04337	1008.6	750.698	0.06396	1088.68	764.255	0.00397	577.455	237.091
681	0.05794	1673.96	1304.15	0.06362	888.237	661.78	0.04368	1015.81	757.907	0.06433	1094.98	770.553	0.00399	580.364	240
680	0.05843	1688.12	1318.31	0.06417	895.916	669.459	0.04401	1023.49	765.581	0.06478	1102.64	778.213	0.00402	584.727	244.364
679	0.05882	1699.39	1329.58	0.06472	903.595	677.138	0.04433	1030.93	773.023	0.06521	1109.96	785.532	0.00409	594.909	254.545
678	0.0593	1713.25	1343.45	0.0653	911.693	685.236	0.04466	1038.6	780.698	0.06567	1117.79	793.362	0.00413	600.727	260.364
677	0.05972	1725.39	1355.58	0.0658	918.674	692.216	0.04496	1045.58	787.674	0.06606	1124.43	800	0.00413	600.727	260.364
676	0.0602	1739.26	1369.45	0.06638	926.771	700.314	0.04532	1053.95	796.047	0.06652	1132.26	807.83	0.00418	608	267.636
675	0.06069	1753.41	1383.6	0.06699	935.288	708.831	0.0457	1062.79	804.884	0.06705	1141.28	816.851	0.00419	609.455	269.091
674	0.0611	1765.26	1395.45	0.06751	942.548	716.091	0.04596	1068.84	810.93	0.06745	1148.09	823.66	0.00423	615.273	274.909
673	0.06158	1779.13	1409.32	0.06805	950.087	723.63	0.04629	1076.51	818.605	0.06789	1155.57	831.149	0.00424	616.727	276.364
672	0.06207	1793.28	1423.47	0.06858	957.487	731.03	0.04658	1083.26	825.349	0.06831	1162.72	838.298	0.00423	615.273	274.909
671	0.06254	1806.86	1437.05	0.06917	965.724	739.267	0.0469	1090.7	832.791	0.06877	1170.55	846.128	0.00429	624	283.636
670	0.06301	1820.44	1450.63	0.06974	973.682	747.225	0.04722	1098.14	840.233	0.0692	1177.87	853.447	0.00426	619.636	279.273
669	0.0635	1834.6	1464.79	0.07032	981.78	755.323	0.04755	1105.81	847.907	0.06966	1185.7	861.277	0.00431	626.909	286.545
668	0.06395	1847.6	1477.79	0.07086	989.319	762.862	0.04787	1113.26	855.349	0.07014	1193.87	869.447	0.00433	629.818	289.455
667	0.06443	1861.47	1491.66	0.0714	996.859	770.401	0.04816	1120	862.093	0.07053	1200.51	876.085	0.0043	625.455	285.091
666	0.06489	1874.76	1504.95	0.07199	1005.1	778.639	0.0485	1127.91	870	0.071	1208.51	884.085	0.00431	626.909	286.545
665	0.06538	1888.91	1519.1	0.07262	1013.89	787.435	0.04882	1135.35	877.442	0.07146	1216.34	891.915	0.00432	628.364	288
664	0.06585	1902.49	1532.68	0.0732	1021.99	795.532	0.04916	1143.26	885.349	0.07187	1223.32	898.894	0.0043	625.455	285.091
663	0.0663	1915.49	1545.68	0.07375	1029.67	803.211	0.04947	1150.47	892.558	0.07232	1230.98	906.553	0.00436	634.182	293.818
662	0.0668	1929.94	1560.13	0.07433	1037.77	811.309	0.04978	1157.67	899.767	0.07275	1238.3	913.872	0.00439	638.545	298.182
661	0.06727	1943.52	1573.71	0.07494	1046.28	819.825	0.05014	1166.05	908.14	0.07322	1246.3	921.872	0.00446	648.727	308.364
660	0.06776	1957.67	1587.87	0.07556	1054.94	828.482	0.05047	1173.72	915.814	0.07371	1254.64	930.213	0.00448	651.636	311.273
659	0.06827	1972.41	1602.6	0.07618	1063.6	837.138	0.05081	1181.63	923.721	0.07418	1262.64	938.213	0.00449	653.091	312.727
658	0.06883	1988.59	1618.78	0.07682	1072.53	846.073	0.05117	1190	932.093	0.07471	1271.66	947.234	0.00456	663.273	322.909
657	0.0693	2002.17	1632.36	0.07742	1080.91	854.45	0.05149	1197.44	939.535	0.07517	1279.49	955.064	0.00457	664.727	324.364
656	0.06985	2018.06	1648.25	0.07811	1090.54	864.084	0.05186	1206.05	948.14	0.07564	1287.49	963.064	0.00458	666.182	325.818
655	0.07037	2033.08	1663.27	0.07877	1099.76	873.298	0.05221	1214.19	956.279	0.07611	1295.49	971.064	0.00461	670.545	330.182
654	0.07085	2046.95	1677.14	0.0794	1108.55	882.094	0.05256	1222.33	964.419	0.07655	1302.98	978.553	0.00462	672	331.636
653	0.07145	2064.28	1694.47	0.08005	1117.63	891.169	0.05295	1231.4	973.488	0.07703	1311.15	986.723	0.00462	672	331.636
652	0.07194	2078.44	1708.63	0.08067	1126.28	899.825	0.05327	1238.84	980.93	0.07746	1318.47	994.043	0.00467	679.273	338.909
651	0.07247	2093.75	1723.94	0.0813	1135.08	908.621	0.05359	1246.28	988.372	0.07793	1326.47	1002.04	0.00465	676.364	336
650	0.07302	2109.64	1739.83	0.0819	1143.46	916.998	0.05392	1253.95	996.047	0.07836	1333.79	1009.36	0.00465	676.364	336
649	0.07354	2124.67	1754.86	0.0825	1151.83	925.375	0.05425	1261.63	1003.72	0.07882	1341.62	1017.19	0.00471	685.091	344.727
648	0.07407	2139.98	1770.17	0.0831	1160.21	933.752	0.05457	1269.07	1011.16	0.0793	1349.79	1025.36	0.00469	682.182	341.818
647	0.07459	2155	1785.19	0.08368	1168.31	941.85	0.05485	1275.58	1017.67	0.07972	1356.94	1032.51	0.00469	682.182	341.818
646	0.07509	2169.45	1799.64	0.08425	1176.27	949.808	0.05515	1282.56	1024.65	0.08015	1364.26	1039.83	0.00471	685.091	344.727
645	0.07562	2184.76	1814.95	0.08481	1184.08	957.627	0.05545	1289.53	1031.63	0.08057	1371.4	1046.98	0.00473	688	347.636
644	0.07614	2199.78	1829.97	0.08542	1192.6	966.143	0.05575	1296.51	1038.6	0.08097	1378.21	1053.79	0.00478	695.273	354.909
643	0.0767	2215.96	1846.15	0.086	1200.7	974.241	0.05603	1303.02	1045.12	0.0814	1385.53	1061.11	0.00476	692.364	352
642	0.07727	2232.43	1862.62	0.08661	1209.21	982.757	0.05631	1309.53	1051.63	0.0818	1392.34	1067.91	0.00479	696.727	356.364
641	0.07782	2248.32	1878.51	0.0872	1217.45	990.995	0.05658	1315.81	1057.91	0.08221	1399.32	1074.89	0.00483	702.545	362.182
640	0.07841	2265.37	1895.56	0.08775	1225.13	998.674	0.05686	1322.33	1064.42	0.0826	1405.96	1081.53	0.00482	701.091	360.727
639	0.07895	2280.97	1911.16	0.08832	1233.09	1006.63	0.05711	1328.14	1070.23	0.08299	1412.6	1088.17	0.00486	706.909	366.545
638	0.07953	2297.72	1927.92	0.08889	1241.05	1014.59	0.05739	1334.65	1076.74	0.08342	1419.91	1095.49	0.00486	706.909	366.545
637	0.0801	2314.19	1944.38	0.08944	1248.73	1022.27	0.05766	1340.93	1083.02	0.08381	1426.55	1102.13	0.00487	708.364	368
636	0.08078	2333.84	1964.03	0.09003	1256.96	1030.51	0.05799	1348.6	1090.7	0.0843	1434.89	1110.47	0.00491	714.182	373.818
635	0.08139	2351.46	1981.65	0.09062	1265.2	1038.74	0.05831	1356.05	1098.14	0.08472	1442.04	1117.62	0.00491	714.182	373.818
634	0.08203	2369.95	2000.14	0.09123	1273.72	1047.26	0.05862	1363.26	1105.35	0.08514	1449.19	1124.77	0.00495	720	379.636
633	0.08269	2389.02	2019.21	0.09184	1282.23	1055.78	0.05897	1371.4	1113.49	0.08559	1456.85	1132.43	0.00498	724.364	384
632	0.08333	2407.51	2037.7	0.09245	1290.75	1064.29	0.05926	1378.14	1120.23	0.086	1463.83	1139.4	0.005	727.273	386.909
631	0.08402	2427.45	2057.64	0.09306	1299.27	1072.81	0.05955	1384.88	1126.98	0.08642	1470.98	1146.55	0.00504	733.091	392.727
630	0.08464	2445.36	2075.55	0.09364	1307.36	1080.91	0.05983	1391.4	1133.49	0.0868	1477.45	1153.02	0.00505	734.545	394.182
629	0.08533	2465.29	2095.49	0.09425	1315.88	1089.42	0.0601	1397.67	1139.77	0.0872	1484.26	1159.83	0.00507	737.455	397.091
628	0.08606	2486.38	2116.58	0.0948	1323.56	1097.1	0.06037	1403.95	1146.05	0.0876	1491.06	1166.64	0.00509	740.364	400
627	0.08671	2505.16	2135.36	0.09535	1331.24	1104.78	0.0606	1409.3	1151.4	0.08797	1497.36	1172.94	0.00512	744.727	404.364
626	0.08744	2526.25	2156.45	0.09594	1339.48	1113.02	0.06089	1416.05	1158.14	0.08841	1504.85	1180.43	0.00516	750.545	410.182
625	0.08819	2547.92	2178.11	0.09654	1347.85	1121.4	0.0612	1423.26	1165.35	0.08882	1511.83	1187.4	0.00515	749.091	408.727
624	0.08893	2569.3	2199.49	0.09709	1355.53	1129.08	0.06145	1429.07	1171.16	0.0892	1518.3	1193.87	0.00516	750.545	410.182
623	0.08971	2591.84	2222.03	0.09767	1363.63	1137.17	0.06176	1436.28	1178.37	0.08964	1525.79	1201.36	0.00517	752	411.636
622	0.09045	2613.22	2243.41	0.09826	1371.87	1145.41	0.06203	1442.56	1184.65	0.09006	1532.94	1208.51	0.00519	754.909	414.545
621	0.09125	2636.33	2266.52	0.09886	1380.24	1153.79	0.06235	1450	1192.09	0.09049	1540.26	1215.83	0.00518	753.455	413.091
620	0.09207	2660.02	2290.21	0.09947	1388.76	1162.3	0.06265	1456.98	1199.07	0.09091	1547.4	1222.98	0.00518	753.455	413.091
619	0.09289	2683.71	2313.9	0.10004	1396.72	1170.26	0.06294	1463.72	1205.81	0.09132	1554.38	1229.96	0.00524	762.182	421.818
618	0.0937	2707.11	2337.31	0.10062	1404.82	1178.36	0.06323	1470.47	1212.56	0.09171	1561.02	1236.6	0.0052	756.364	416
617	0.09454	2731.38	2361.57	0.10118	1412.64	1186.18	0.06351	1476.98	1219.07	0.09212	1568	1243.57	0.00519	754.909	414.545
616	0.09536	2755.07	2385.27	0.10176	1420.73	1194.28	0.06381	1483.95	1226.05	0.09254	1575.15	1250.72	0.00524	762.182	421.818
615	0.09626	2781.08	2411.27	0.10234	1428.83	1202.37	0.0641	1490.7	1232.79	0.09291	1581.45	1257.02	0.00527	766.545	426.182
614	0.09714	2806.5	2436.69	0.1029	1436.65	1210.19	0.06439	1497.44	1239.53	0.0933	1588.09	1263.66	0.00529	769.455	429.091
613	0.09804	2832.5	2462.69	0.10348	1444.75	1218.29	0.0647	1504.65	1246.74	0.09372	1595.23	1270.81	0.00528	768	427.636
612	0.09897	2859.37	2489.56	0.10411	1453.54	1227.09	0.06504	1512.56	1254.65	0.09415	1602.55	1278.13	0.00529	769.455	429.091
611	0.09986	2885.08	2515.28	0.10466	1461.22	1234.76	0.06532	1519.07	1261.16	0.09451	1608.68	1284.26	0.00539	784	443.636
610	0.1008	2912.24	2542.43	0.10522	1469.04	1242.58	0.0656	1525.58	1267.67	0.0949	1615.32	1290.89	0.00534	776.727	436.364
609	0.10178	2940.56	2570.75	0.1058	1477.14	1250.68	0.0659	1532.56	1274.65	0.0953	1622.13	1297.7	0.00539	784	443.636
608	0.10272	2967.71	2597.91	0.10636	1484.96	1258.5	0.06619	1539.3	1281.4	0.09569	1628.77	1304.34	0.00543	789.818	449.455
607	0.10369	2995.74	2625.93	0.10692	1492.77	1266.32	0.06648	1546.05	1288.14	0.09606	1635.06	1310.64	0.00544	791.273	450.909
606	0.10464	3023.19	2653.38	0.10743	1499.9	1273.44	0.06672	1551.63	1293.72	0.0964	1640.85	1316.43	0.00548	797.091	456.727
605	0.10565	3052.37	2682.56	0.10798	1507.57	1281.12	0.06701	1558.37	1300.47	0.0968	1647.66	1323.23	0.00551	801.455	461.091
604	0.10663	3080.68	2710.87	0.10851	1514.97	1288.52	0.06727	1564.42	1306.51	0.09717	1653.96	1329.53	0.00553	804.364	464
603	0.10763	3109.57	2739.76	0.10907	1522.79	1296.34	0.06754	1570.7	1312.79	0.09753	1660.09	1335.66	0.00557	810.182	469.818
602	0.10863	3138.46	2768.65	0.10961	1530.33	1303.87	0.06783	1577.44	1319.53	0.09792	1666.72	1342.3	0.00554	805.818	465.455
601	0.10962	3167.06	2797.26	0.11012	1537.45	1310.99	0.06805	1582.56	1324.65	0.09825	1672.34	1347.91	0.00563	818.909	478.545
600	0.11064	3196.53	2826.72	0.1107	1545.55	1319.09	0.06834	1589.3	1331.4	0.09862	1678.64	1354.21	0.00562	817.455	477.091
599	0.11167	3226.29	2856.48	0.11123	1552.95	1326.49	0.06863	1596.05	1338.14	0.09897	1684.6	1360.17	0.00563	818.909	478.545
598	0.11269	3255.76	2885.95	0.11178	1560.63	1334.17	0.06892	1602.79	1344.88	0.09934	1690.89	1366.47	0.00566	823.273	482.909
597	0.11369	3284.65	2914.84	0.11233	1568.31	1341.85	0.06922	1609.77	1351.86	0.09967	1696.51	1372.09	0.00571	830.545	490.182
596	0.11474	3314.99	2945.18	0.11286	1575.71	1349.25	0.06948	1615.81	1357.91	0.10001	1702.3	1377.87	0.00573	833.455	493.091
595	0.11574	3343.88	2974.07	0.11337	1582.83	1356.37	0.06976	1622.33	1364.42	0.10038	1708.6	1384.17	0.00577	839.273	498.909
594	0.1167	3371.61	3001.81	0.11381	1588.97	1362.51	0.07	1627.91	1370	0.10066	1713.36	1388.94	0.00577	839.273	498.909
593	0.11773	3401.37	3031.56	0.11433	1596.23	1369.77	0.07024	1633.49	1375.58	0.10103	1719.66	1395.23	0.00581	845.091	504.727
592	0.11874	3430.55	3060.74	0.11482	1603.07	1376.61	0.07048	1639.07	1381.16	0.10137	1725.45	1401.02	0.00586	852.364	512
591	0.11975	3459.73	3089.92	0.11527	1609.35	1382.9	0.07069	1643.95	1386.05	0.10167	1730.55	1406.13	0.00587	853.818	513.455
590	0.12081	3490.36	3120.55	0.1158	1616.75	1390.3	0.07096	1650.23	1392.33	0.10204	1736.85	1412.43	0.00587	853.818	513.455
589	0.12185	3520.4	3150.6	0.11632	1624.01	1397.56	0.07122	1656.28	1398.37	0.10235	1742.13	1417.7	0.00594	864	523.636
588	0.12288	3550.16	3180.35	0.11684	1631.27	1404.82	0.07148	1662.33	1404.42	0.10267	1747.57	1423.15	0.00598	869.818	529.455
587	0.12395	3581.08	3211.27	0.11739	1638.95	1412.5	0.07176	1668.84	1410.93	0.10301	1753.36	1428.94	0.006	872.727	532.364
586	0.12498	3610.83	3241.03	0.1179	1646.07	1419.62	0.07203	1675.12	1417.21	0.10333	1758.81	1434.38	0.00602	875.636	535.273
585	0.12605	3641.75	3271.94	0.11844	1653.61	1427.16	0.07231	1681.63	1423.72	0.10367	1764.6	1440.17	0.00606	881.455	541.091
584	0.12706	3670.93	3301.12	0.11893	1660.45	1434	0.07257	1687.67	1429.77	0.104	1770.21	1445.79	0.00609	885.818	545.455
583	0.12811	3701.26	3331.46	0.11942	1667.29	1440.84	0.07281	1693.26	1435.35	0.10434	1776	1451.57	0.00615	894.545	554.182
582	0.12918	3732.18	3362.37	0.1199	1674	1447.54	0.07305	1698.84	1440.93	0.10467	1781.62	1457.19	0.00618	898.909	558.545
581	0.13016	3760.49	3390.68	0.12031	1679.72	1453.26	0.07321	1702.56	1444.65	0.10494	1786.21	1461.79	0.00623	906.182	565.818
580	0.13125	3791.98	3422.17	0.12082	1686.84	1460.38	0.07348	1708.84	1450.93	0.10527	1791.83	1467.4	0.00623	906.182	565.818
579	0.13232	3822.9	3453.09	0.1213	1693.54	1467.09	0.0737	1713.95	1456.05	0.10555	1796.6	1472.17	0.00632	919.273	578.909
578	0.13339	3853.81	3484	0.12175	1699.83	1473.37	0.0739	1718.6	1460.7	0.10584	1801.53	1477.11	0.00635	923.636	583.273
577	0.13452	3886.46	3516.65	0.12227	1707.09	1480.63	0.07416	1724.65	1466.74	0.10614	1806.64	1482.21	0.00633	920.727	580.364
576	0.13561	3917.95	3548.14	0.12274	1713.65	1487.19	0.07438	1729.77	1471.86	0.10646	1812.09	1487.66	0.00639	929.455	589.091
575	0.13671	3949.73	3579.92	0.12325	1720.77	1494.31	0.0746	1734.88	1476.98	0.10678	1817.53	1493.11	0.00644	936.727	596.364
574	0.13787	3983.24	3613.43	0.12373	1727.47	1501.01	0.07484	1740.47	1482.56	0.1071	1822.98	1498.55	0.00645	938.182	597.818
573	0.13902	4016.47	3646.66	0.12424	1734.59	1508.13	0.07507	1745.81	1487.91	0.10742	1828.43	1504	0.00652	948.364	608
572	0.14022	4051.14	3681.33	0.12475	1741.71	1515.25	0.07534	1752.09	1494.19	0.10778	1834.55	1510.13	0.00656	954.182	613.818
571	0.14141	4085.52	3715.71	0.12524	1748.55	1522.09	0.07556	1757.21	1499.3	0.10809	1839.83	1515.4	0.00665	967.273	626.909
570	0.14268	4122.21	3752.4	0.12578	1756.09	1529.63	0.07582	1763.26	1505.35	0.10845	1845.96	1521.53	0.00672	977.455	637.091
569	0.14397	4159.48	3789.67	0.1263	1763.35	1536.89	0.0761	1769.77	1511.86	0.10881	1852.09	1527.66	0.00677	984.727	644.364
568	0.14526	4196.75	3826.94	0.1268	1770.33	1543.87	0.07633	1775.12	1517.21	0.10914	1857.7	1533.28	0.00683	993.455	653.091
567	0.14661	4235.75	3865.94	0.12731	1777.45	1550.99	0.07659	1781.16	1523.26	0.1095	1863.83	1539.4	0.00687	999.273	658.909
566	0.14794	4274.18	3904.37	0.12779	1784.15	1557.7	0.0768	1786.05	1528.14	0.10984	1869.62	1545.19	0.00692	1006.55	666.182
565	0.14929	4313.18	3943.37	0.12829	1791.13	1564.68	0.07704	1791.63	1533.72	0.11016	1875.06	1550.64	0.00697	1013.82	673.455
564	0.15068	4353.34	3983.53	0.12875	1797.56	1571.1	0.07727	1796.98	1539.07	0.11045	1880	1555.57	0.00701	1019.64	679.273
563	0.15208	4393.79	4023.98	0.12922	1804.12	1577.66	0.0775	1802.33	1544.42	0.11077	1885.45	1561.02	0.00706	1026.91	686.545
562	0.15345	4433.37	4063.56	0.1297	1810.82	1584.36	0.0777	1806.98	1549.07	0.11108	1890.72	1566.3	0.00712	1035.64	695.273
561	0.15481	4472.66	4102.85	0.1301	1816.4	1589.95	0.07786	1810.7	1552.79	0.1113	1894.47	1570.04	0.00713	1037.09	696.727
560	0.15617	4511.95	4142.15	0.13054	1822.55	1596.09	0.07803	1814.65	1556.74	0.11159	1899.4	1574.98	0.00714	1038.55	698.182
559	0.15754	4551.53	4181.73	0.13099	1828.83	1602.37	0.07821	1818.84	1560.93	0.11185	1903.83	1579.4	0.00717	1042.91	702.545
558	0.15893	4591.69	4221.89	0.1314	1834.55	1608.1	0.07836	1822.33	1564.42	0.11213	1908.6	1584.17	0.00718	1044.36	704
557	0.16027	4630.41	4260.6	0.13181	1840.28	1613.82	0.07849	1825.35	1567.44	0.1124	1913.19	1588.77	0.00724	1053.09	712.727
556	0.16162	4669.41	4299.6	0.13223	1846.14	1619.69	0.07863	1828.6	1570.7	0.11265	1917.45	1593.02	0.00722	1050.18	709.818
555	0.16302	4709.86	4340.05	0.13266	1852.15	1625.69	0.07879	1832.33	1574.42	0.1129	1921.7	1597.28	0.00725	1054.55	714.182
554	0.16444	4750.88	4381.08	0.13312	1858.57	1632.11	0.07895	1836.05	1578.14	0.11321	1926.98	1602.55	0.00731	1063.27	722.909
553	0.16588	4792.49	4422.68	0.13352	1864.15	1637.7	0.07906	1838.6	1580.7	0.11344	1930.89	1606.47	0.00736	1070.55	730.182
552	0.16738	4835.83	4466.02	0.13402	1871.13	1644.68	0.07925	1843.02	1585.12	0.11374	1936	1611.57	0.00738	1073.45	733.091
551	0.16882	4877.43	4507.62	0.1345	1877.84	1651.38	0.07937	1845.81	1587.91	0.11399	1940.26	1615.83	0.00742	1079.27	738.909
550	0.17037	4922.21	4552.4	0.13501	1884.96	1658.5	0.07958	1850.7	1592.79	0.11429	1945.36	1620.94	0.0074	1076.36	736
549	0.17192	4966.99	4597.18	0.13553	1892.22	1665.76	0.07979	1855.58	1597.67	0.11463	1951.15	1626.72	0.00744	1082.18	741.818
548	0.17343	5010.62	4640.81	0.13601	1898.92	1672.46	0.07993	1858.84	1600.93	0.11487	1955.23	1630.81	0.00744	1082.18	741.818
547	0.17498	5055.4	4685.59	0.13656	1906.6	1680.14	0.08014	1863.72	1605.81	0.11518	1960.51	1636.09	0.00747	1086.55	746.182
546	0.17646	5098.16	4728.35	0.13704	1913.3	1686.84	0.08028	1866.98	1609.07	0.11545	1965.11	1640.68	0.00753	1095.27	754.909
545	0.17804	5143.81	4774	0.13756	1920.56	1694.1	0.08046	1871.16	1613.26	0.11576	1970.38	1645.96	0.00754	1096.73	756.364
544	0.17959	5188.59	4818.78	0.13807	1927.68	1701.22	0.08065	1875.58	1617.67	0.11607	1975.66	1651.23	0.00761	1106.91	766.545
543	0.1811	5232.21	4862.41	0.13858	1934.8	1708.34	0.0808	1879.07	1621.16	0.11636	1980.6	1656.17	0.00766	1114.18	773.818
542	0.1827	5278.44	4908.63	0.13914	1942.62	1716.16	0.08103	1884.42	1626.51	0.11671	1986.55	1662.13	0.0077	1120	779.636
541	0.18428	5324.09	4954.28	0.13967	1950.02	1723.56	0.08119	1888.14	1630.23	0.11698	1991.15	1666.72	0.0078	1134.55	794.182
540	0.18589	5370.6	5000.79	0.14027	1958.39	1731.94	0.0814	1893.02	1635.12	0.11734	1997.28	1672.85	0.0078	1134.55	794.182
539	0.18748	5416.54	5046.73	0.14083	1966.21	1739.76	0.08159	1897.44	1639.53	0.11768	2003.06	1678.64	0.00783	1138.91	798.545
538	0.18901	5460.74	5090.94	0.14139	1974.03	1747.57	0.08177	1901.63	1643.72	0.11802	2008.85	1684.43	0.00789	1147.64	807.273
537	0.19062	5507.26	5137.45	0.14201	1982.69	1756.23	0.08196	1906.05	1648.14	0.11838	2014.98	1690.55	0.00789	1147.64	807.273
536	0.19219	5552.62	5182.81	0.14258	1990.65	1764.19	0.08211	1909.53	1651.63	0.1187	2020.43	1696	0.00795	1156.36	816
535	0.19378	5598.56	5228.75	0.1432	1999.3	1772.84	0.08229	1913.72	1655.81	0.11906	2026.55	1702.13	0.00798	1160.73	820.364
534	0.19535	5643.91	5274.11	0.14381	2007.82	1781.36	0.08248	1918.14	1660.23	0.11942	2032.68	1708.26	0.00802	1166.55	826.182
533	0.19693	5689.56	5319.75	0.1444	2016.06	1789.6	0.08265	1922.09	1664.19	0.11978	2038.81	1714.38	0.00806	1172.36	832
532	0.19853	5735.79	5365.98	0.14502	2024.71	1798.25	0.08282	1926.05	1668.14	0.12011	2044.43	1720	0.00816	1186.91	846.545
531	0.20011	5781.44	5411.63	0.14564	2033.37	1806.91	0.08298	1929.77	1671.86	0.12041	2049.53	1725.11	0.00816	1186.91	846.545
530	0.20174	5828.53	5458.72	0.1463	2042.58	1816.13	0.08319	1934.65	1676.74	0.12078	2055.83	1731.4	0.0082	1192.73	852.364
529	0.20331	5873.89	5504.08	0.14692	2051.24	1824.78	0.08335	1938.37	1680.47	0.12112	2061.62	1737.19	0.00822	1195.64	855.273
528	0.20492	5920.4	5550.6	0.14756	2060.17	1833.72	0.08353	1942.56	1684.65	0.12146	2067.4	1742.98	0.00823	1197.09	856.727
527	0.20654	5967.21	5597.4	0.14825	2069.81	1843.35	0.08371	1946.74	1688.84	0.12183	2073.7	1749.28	0.0083	1207.27	866.909
526	0.20816	6014.01	5644.2	0.14892	2079.16	1852.71	0.08389	1950.93	1693.02	0.12217	2079.49	1755.06	0.00829	1205.82	865.455
525	0.20976	6060.24	5690.43	0.14956	2088.1	1861.64	0.08404	1954.42	1696.51	0.12254	2085.79	1761.36	0.00832	1210.18	869.818
524	0.21134	6105.89	5736.08	0.15025	2097.73	1871.27	0.0842	1958.14	1700.23	0.12291	2092.09	1767.66	0.00836	1216	875.636
523	0.21293	6151.82	5782.02	0.15092	2107.09	1880.63	0.08436	1961.86	1703.95	0.12322	2097.36	1772.94	0.00837	1217.45	877.091
522	0.21454	6198.34	5828.53	0.15164	2117.14	1890.68	0.08455	1966.28	1708.37	0.12359	2103.66	1779.23	0.00844	1227.64	887.273
521	0.21611	6243.7	5873.89	0.15235	2127.05	1900.59	0.08474	1970.7	1712.79	0.12395	2109.79	1785.36	0.00845	1229.09	888.727
520	0.21976	6349.15	5979.34	0.15391	2148.83	1922.37	0.0852	1981.4	1723.49	0.12472	2122.89	1798.47	0.00841	1223.27	882.909
519	0.22084	6380.35	6010.55	0.1545	2157.07	1930.61	0.08536	1985.12	1727.21	0.12502	2128	1803.57	0.0084	1221.82	881.455
518	0.22189	6410.69	6040.88	0.15501	2164.19	1937.73	0.08549	1988.14	1730.23	0.12529	2132.6	1808.17	0.00838	1218.91	878.545
517	0.22296	6441.6	6071.79	0.15558	2172.15	1945.69	0.08567	1992.33	1734.42	0.1256	2137.87	1813.45	0.00841	1223.27	882.909
516	0.22447	6485.23	6115.42	0.15637	2183.18	1956.72	0.08586	1996.74	1738.84	0.12597	2144.17	1819.74	0.00846	1230.55	890.182
515	0.22609	6532.03	6162.22	0.1572	2194.76	1968.31	0.0861	2002.33	1744.42	0.12638	2151.15	1826.72	0.00853	1240.73	900.364
514	0.22769	6578.26	6208.45	0.15809	2207.19	1980.73	0.08637	2008.6	1750.7	0.12679	2158.13	1833.7	0.00855	1243.64	903.273
513	0.22927	6623.91	6254.1	0.15894	2219.06	1992.6	0.08657	2013.26	1755.35	0.1272	2165.11	1840.68	0.00862	1253.82	913.455
512	0.23088	6670.42	6300.61	0.15986	2231.9	2005.45	0.08685	2019.77	1761.86	0.12765	2172.77	1848.34	0.00863	1255.27	914.909
511	0.23248	6716.65	6346.84	0.16077	2244.61	2018.15	0.08711	2025.81	1767.91	0.12803	2179.23	1854.81	0.00867	1261.09	920.727
510	0.23406	6762.3	6392.49	0.16166	2257.03	2030.58	0.08731	2030.47	1772.56	0.12846	2186.55	1862.13	0.00876	1274.18	933.818
509	0.23568	6809.1	6439.29	0.16265	2270.86	2044.4	0.08762	2037.67	1779.77	0.12896	2195.06	1870.64	0.00879	1278.55	938.182
508	0.23727	6855.04	6485.23	0.16364	2284.68	2058.22	0.08788	2043.72	1785.81	0.12939	2202.38	1877.96	0.00883	1284.36	944
507	0.23888	6901.55	6531.74	0.16466	2298.92	2072.46	0.08816	2050.23	1792.33	0.12985	2210.21	1885.79	0.00893	1298.91	958.545
506	0.24041	6945.76	6575.95	0.16564	2312.6	2086.14	0.08838	2055.35	1797.44	0.13028	2217.53	1893.11	0.00898	1306.18	965.818
505	0.242	6991.69	6621.89	0.16668	2327.12	2100.66	0.08868	2062.33	1804.42	0.13072	2225.02	1900.6	0.00909	1322.18	981.818
504	0.24361	7038.21	6668.4	0.16776	2342.2	2115.74	0.08901	2070	1812.09	0.13117	2232.68	1908.26	0.0091	1323.64	983.273
503	0.24516	7082.99	6713.18	0.16881	2356.86	2130.4	0.08929	2076.51	1818.6	0.13156	2239.32	1914.89	0.00914	1329.45	989.091
502	0.24675	7128.93	6759.12	0.16991	2372.22	2145.76	0.0896	2083.72	1825.81	0.13196	2246.13	1921.7	0.0092	1338.18	997.818
501	0.24833	7174.58	6804.77	0.17102	2387.71	2161.26	0.0899	2090.7	1832.79	0.13239	2253.45	1929.02	0.00924	1344	1003.64
500	0.24992	7220.51	6850.7	0.17216	2403.63	2177.17	0.09021	2097.91	1840	0.13279	2260.26	1935.83	0.00931	1354.18	1013.82
499	0.25159	7268.76	6898.95	0.17337	2420.52	2194.07	0.09055	2105.81	1847.91	0.13325	2268.09	1943.66	0.00934	1358.55	1018.18
498	0.25326	7317.01	6947.2	0.1746	2437.7	2211.24	0.0909	2113.95	1856.05	0.1337	2275.74	1951.32	0.0094	1367.27	1026.91
497	0.25491	7364.68	6994.87	0.17581	2454.59	2228.13	0.0912	2120.93	1863.02	0.1341	2282.55	1958.13	0.00949	1380.36	1040
496	0.25659	7413.22	7043.41	0.17707	2472.18	2245.72	0.09156	2129.3	1871.4	0.13453	2289.87	1965.45	0.00957	1392	1051.64
495	0.25835	7464.07	7094.26	0.17833	2489.77	2263.32	0.09192	2137.67	1879.77	0.13495	2297.02	1972.6	0.00967	1406.55	1066.18
494	0.26011	7514.92	7145.11	0.17959	2507.36	2280.91	0.09228	2146.05	1888.14	0.13537	2304.17	1979.74	0.00974	1416.73	1076.36
493	0.26189	7566.34	7196.53	0.18083	2524.68	2298.22	0.09266	2154.88	1896.98	0.13575	2310.64	1986.21	0.00982	1428.36	1088
492	0.26372	7619.21	7249.4	0.18209	2542.27	2315.81	0.09303	2163.49	1905.58	0.13612	2316.94	1992.51	0.00988	1437.09	1096.73
491	0.26561	7673.82	7304.01	0.18339	2560.42	2333.96	0.09344	2173.02	1915.12	0.13654	2324.09	1999.66	0.00997	1450.18	1109.82
490	0.26753	7729.29	7359.48	0.18462	2577.59	2351.13	0.09379	2181.16	1923.26	0.13692	2330.55	2006.13	0.01006	1463.27	1122.91
489	0.26952	7786.78	7416.97	0.18585	2594.76	2368.31	0.09416	2189.77	1931.86	0.1373	2337.02	2012.6	0.01014	1474.91	1134.55
488	0.27153	7844.85	7475.05	0.18704	2611.38	2384.92	0.09453	2198.37	1940.47	0.13771	2344	2019.57	0.01025	1490.91	1150.55
487	0.27359	7904.37	7534.56	0.18815	2626.88	2400.42	0.0949	2206.98	1949.07	0.13812	2350.98	2026.55	0.01029	1496.73	1156.36
486	0.27574	7966.49	7596.68	0.18925	2642.23	2415.78	0.09527	2215.58	1957.67	0.13853	2357.96	2033.53	0.01038	1509.82	1169.45
485	0.2779	8028.89	7659.08	0.19023	2655.92	2429.46	0.09558	2222.79	1964.88	0.13893	2364.77	2040.34	0.0105	1527.27	1186.91
484	0.28009	8092.16	7722.35	0.19118	2669.18	2442.72	0.09594	2231.16	1973.26	0.13935	2371.91	2047.49	0.0105	1527.27	1186.91
483	0.28235	8157.46	7787.65	0.19207	2681.61	2455.15	0.09631	2239.77	1981.86	0.13979	2379.4	2054.98	0.01061	1543.27	1202.91
482	0.28458	8221.89	7852.08	0.19289	2693.05	2466.6	0.09663	2247.21	1989.3	0.1402	2386.38	2061.96	0.01066	1550.55	1210.18
481	0.28688	8288.34	7918.53	0.19367	2703.94	2477.49	0.09695	2254.65	1996.74	0.14063	2393.7	2069.28	0.01072	1559.27	1218.91
480	0.28921	8355.65	7985.84	0.19441	2714.28	2487.82	0.09726	2261.86	2003.95	0.14104	2400.68	2076.26	0.01085	1578.18	1237.82
479	0.29156	8423.55	8053.74	0.19518	2725.03	2498.57	0.09758	2269.3	2011.4	0.14147	2408	2083.57	0.01092	1588.36	1248
478	0.29396	8492.89	8123.08	0.19592	2735.36	2508.9	0.09789	2276.51	2018.6	0.14192	2415.66	2091.23	0.01104	1605.82	1265.45
477	0.29633	8561.36	8191.55	0.19665	2745.55	2519.09	0.09817	2283.02	2025.12	0.14233	2422.64	2098.21	0.01114	1620.36	1280
476	0.2988	8632.72	8262.91	0.19748	2757.14	2530.68	0.0985	2290.7	2032.79	0.14279	2430.47	2106.04	0.01119	1627.64	1287.27
475	0.30125	8703.5	8333.69	0.19828	2768.31	2541.85	0.0988	2297.67	2039.77	0.14324	2438.13	2113.7	0.01135	1650.91	1310.55
474	0.30368	8773.71	8403.9	0.19915	2780.45	2554	0.09917	2306.28	2048.37	0.14372	2446.3	2121.87	0.01143	1662.55	1322.18
473	0.30615	8845.07	8475.26	0.20006	2793.16	2566.7	0.09952	2314.42	2056.51	0.14419	2454.3	2129.87	0.01154	1678.55	1338.18
472	0.3086	8915.85	8546.05	0.201	2806.28	2579.83	0.09987	2322.56	2064.65	0.14465	2462.13	2137.7	0.01168	1698.91	1358.55
471	0.31106	8986.93	8617.12	0.20202	2820.52	2594.07	0.10029	2332.33	2074.42	0.14514	2470.47	2146.04	0.01175	1709.09	1368.73
470	0.31351	9057.71	8687.9	0.2031	2835.6	2609.14	0.10069	2341.63	2083.72	0.14564	2478.98	2154.55	0.01186	1725.09	1384.73
469	0.31597	9128.78	8758.97	0.20427	2851.94	2625.48	0.10114	2352.09	2094.19	0.14618	2488.17	2163.74	0.01198	1742.55	1402.18
468	0.31841	9199.28	8829.47	0.20555	2869.81	2643.35	0.10161	2363.02	2105.12	0.14675	2497.87	2173.45	0.01203	1749.82	1409.45
467	0.32077	9267.46	8897.65	0.20685	2887.96	2661.5	0.10204	2373.02	2115.12	0.14722	2505.87	2181.45	0.01214	1765.82	1425.45
466	0.32311	9335.07	8965.26	0.20828	2907.92	2681.47	0.10255	2384.88	2126.98	0.14781	2515.91	2191.49	0.01224	1780.36	1440
465	0.32544	9402.38	9032.57	0.20981	2929.28	2702.83	0.1031	2397.67	2139.77	0.14843	2526.47	2202.04	0.01237	1799.27	1458.91
464	0.32771	9467.97	9098.16	0.2114	2951.48	2725.03	0.10364	2410.23	2152.33	0.14901	2536.34	2211.91	0.01243	1808	1467.64
463	0.32988	9530.66	9160.85	0.21305	2974.52	2748.06	0.10421	2423.49	2165.58	0.14957	2545.87	2221.45	0.01255	1825.45	1485.09
462	0.33206	9593.64	9223.84	0.21479	2998.81	2772.36	0.10482	2437.67	2179.77	0.15019	2556.43	2232	0.0127	1847.27	1506.91
461	0.33419	9655.18	9285.37	0.21662	3024.36	2797.91	0.10544	2452.09	2194.19	0.15084	2567.49	2243.06	0.01281	1863.27	1522.91
460	0.33626	9714.99	9345.18	0.21848	3050.33	2823.87	0.10609	2467.21	2209.3	0.15153	2579.23	2254.81	0.01294	1882.18	1541.82
459	0.33827	9773.06	9403.25	0.22039	3077	2850.54	0.10677	2483.02	2225.12	0.15214	2589.62	2265.19	0.01305	1898.18	1557.82
458	0.34019	9828.53	9458.72	0.22239	3104.92	2878.46	0.10744	2498.6	2240.7	0.15279	2600.68	2276.26	0.01319	1918.55	1578.18
457	0.34208	9883.13	9513.33	0.22438	3132.71	2906.25	0.10812	2514.42	2256.51	0.15345	2611.91	2287.49	0.01332	1937.45	1597.09
456	0.34395	9937.16	9567.35	0.22654	3162.86	2936.4	0.10887	2531.86	2273.95	0.15416	2624	2299.57	0.01349	1962.18	1621.82
455	0.34576	9989.45	9619.65	0.22872	3193.3	2966.84	0.10963	2549.53	2291.63	0.15482	2635.23	2310.81	0.01364	1984	1643.64
454	0.34751	10040	9670.21	0.23095	3224.43	2997.98	0.11039	2567.21	2309.3	0.15553	2647.32	2322.89	0.01372	1995.64	1655.27
453	0.34926	10090.6	9720.77	0.23324	3256.4	3029.95	0.11117	2585.35	2327.44	0.1563	2660.43	2336	0.01393	2026.18	1685.82
452	0.35099	10140.6	9770.75	0.23557	3288.94	3062.48	0.11196	2603.72	2345.81	0.15708	2673.7	2349.28	0.01405	2043.64	1703.27
451	0.35275	10191.4	9821.6	0.23801	3323	3096.54	0.11278	2622.79	2364.88	0.15789	2687.49	2363.06	0.0142	2065.45	1725.09
450	0.35443	10239.9	9870.13	0.24041	3356.51	3130.05	0.11358	2641.4	2383.49	0.15867	2700.77	2376.34	0.01435	2087.27	1746.91
449	0.35621	10291.4	9921.56	0.24291	3391.41	3164.96	0.1144	2660.47	2402.56	0.15953	2715.4	2390.98	0.0145	2109.09	1768.73
448	0.35795	10341.6	9971.83	0.24546	3427.02	3200.56	0.1153	2681.4	2423.49	0.16038	2729.87	2405.45	0.01464	2129.45	1789.09
447	0.35968	10391.6	10021.8	0.24803	3462.9	3236.44	0.11614	2700.93	2443.02	0.16119	2743.66	2419.23	0.01477	2148.36	1808
446	0.36147	10443.3	10073.5	0.25069	3500.03	3273.58	0.11703	2721.63	2463.72	0.16207	2758.64	2434.21	0.0149	2167.27	1826.91
445	0.36328	10495.6	10125.8	0.25341	3538.01	3311.55	0.11794	2742.79	2484.88	0.16302	2774.81	2450.38	0.01509	2194.91	1854.55
444	0.36521	10551.4	10181.6	0.25627	3577.94	3351.48	0.11896	2766.51	2508.6	0.16402	2791.83	2467.4	0.01521	2212.36	1872
443	0.36715	10607.4	10237.6	0.25917	3618.43	3391.97	0.11998	2790.23	2532.33	0.16504	2809.19	2484.77	0.01539	2238.55	1898.18
442	0.36919	10666.4	10296.6	0.26224	3661.29	3434.83	0.12102	2814.42	2556.51	0.16614	2827.91	2503.49	0.01565	2276.36	1936
441	0.37137	10729.4	10359.6	0.26539	3705.27	3478.81	0.12211	2839.77	2581.86	0.16731	2847.83	2523.4	0.01587	2308.36	1968
440	0.37365	10795.2	10425.4	0.26872	3751.76	3525.31	0.1233	2867.44	2609.53	0.16849	2867.91	2543.49	0.01615	2349.09	2008.73
439	0.37607	10865.1	10495.3	0.2722	3800.35	3573.89	0.12454	2896.28	2638.37	0.16976	2889.53	2565.11	0.01635	2378.18	2037.82
438	0.37861	10938.5	10568.7	0.27583	3851.03	3624.57	0.12584	2926.51	2668.6	0.17101	2910.81	2586.38	0.01669	2427.64	2087.27
437	0.38127	11015.4	10645.6	0.27972	3905.34	3678.88	0.1272	2958.14	2700.23	0.1724	2934.47	2610.04	0.01702	2475.64	2135.27
436	0.38411	11097.4	10727.6	0.28381	3962.44	3735.99	0.12869	2992.79	2734.88	0.1739	2960	2635.57	0.01731	2517.82	2177.45
435	0.38711	11184.1	10814.3	0.28806	4021.78	3795.32	0.13025	3029.07	2771.16	0.17547	2986.72	2662.3	0.01766	2568.73	2228.36
434	0.39016	11272.2	10902.4	0.2925	4083.77	3857.31	0.13188	3066.98	2809.07	0.1771	3014.47	2690.04	0.01799	2616.73	2276.36
433	0.39334	11364.1	10994.3	0.29716	4148.83	3922.37	0.13356	3106.05	2848.14	0.17879	3043.23	2718.81	0.0184	2676.36	2336
432	0.39662	11458.9	11089.1	0.30195	4215.71	3989.25	0.13529	3146.28	2888.37	0.18054	3073.02	2748.6	0.01878	2731.64	2391.27
431	0.39994	11554.8	11185	0.30694	4285.38	4058.92	0.13708	3187.91	2930	0.18233	3103.49	2779.06	0.01916	2786.91	2446.55
430	0.40315	11647.5	11277.7	0.31197	4355.6	4129.14	0.13874	3226.51	2968.6	0.18402	3132.26	2807.83	0.01955	2843.64	2503.27
429	0.40637	11740.6	11370.7	0.31716	4428.06	4201.61	0.14043	3265.81	3007.91	0.18577	3162.04	2837.62	0.01991	2896	2555.64
428	0.40956	11832.7	11462.9	0.3224	4501.22	4274.76	0.1421	3304.65	3046.74	0.18746	3190.81	2866.38	0.02026	2946.91	2606.55
427	0.4126	11920.5	11550.7	0.32769	4575.08	4348.62	0.14371	3342.09	3084.19	0.18908	3218.38	2893.96	0.02062	2999.27	2658.91
426	0.41544	12002.6	11632.8	0.33305	4649.91	4423.46	0.14524	3377.67	3119.77	0.19068	3245.62	2921.19	0.0209	3040	2699.64
425	0.41811	12079.7	11709.9	0.33841	4724.75	4498.29	0.14671	3411.86	3153.95	0.19221	3271.66	2947.23	0.02117	3079.27	2738.91
424	0.42052	12149.4	11779.6	0.34381	4800.14	4573.68	0.14811	3444.42	3186.51	0.19365	3296.17	2971.74	0.02139	3111.27	2770.91
423	0.42281	12215.5	11845.7	0.34922	4875.67	4649.21	0.14948	3476.28	3218.37	0.19507	3320.34	2995.91	0.02156	3136	2795.64
422	0.42487	12275	11905.2	0.35472	4952.46	4726	0.15074	3505.58	3247.67	0.19643	3343.49	3019.06	0.02173	3160.73	2820.36
421	0.42666	12326.8	11957	0.36028	5030.09	4803.63	0.15201	3535.12	3277.21	0.19775	3365.96	3041.53	0.02189	3184	2843.64
420	0.43017	12428.2	12058.4	0.37258	5201.82	4975.36	0.1547	3597.67	3339.77	0.2004	3411.06	3086.64	0.02227	3239.27	2898.91
419	0.43075	12444.9	12075.1	0.37604	5250.12	5023.66	0.15539	3613.72	3355.81	0.20111	3423.15	3098.72	0.02239	3256.73	2916.36
418	0.43112	12455.6	12085.8	0.3795	5298.43	5071.97	0.15606	3629.3	3371.4	0.20183	3435.4	3110.98	0.02249	3271.27	2930.91
417	0.43142	12464.3	12094.5	0.383	5347.29	5120.84	0.15666	3643.26	3385.35	0.20255	3447.66	3123.23	0.02252	3275.64	2935.27
416	0.43175	12473.8	12104	0.3882	5419.9	5193.44	0.15753	3663.49	3405.58	0.20354	3464.51	3140.09	0.02258	3284.36	2944
415	0.43188	12477.6	12107.8	0.39394	5500.03	5273.58	0.15847	3685.35	3427.44	0.20461	3482.72	3158.3	0.02266	3296	2955.64
414	0.43179	12475	12105.2	0.39972	5580.73	5354.28	0.15941	3707.21	3449.3	0.2057	3501.28	3176.85	0.02269	3300.36	2960
413	0.43143	12464.6	12094.8	0.40551	5661.57	5435.11	0.16037	3729.53	3471.63	0.20675	3519.15	3194.72	0.02277	3312	2971.64
412	0.43085	12447.8	12078	0.41146	5744.64	5518.18	0.16135	3752.33	3494.42	0.20786	3538.04	3213.62	0.02282	3319.27	2978.91
411	0.43009	12425.9	12056	0.41744	5828.13	5601.68	0.16232	3774.88	3516.98	0.2089	3555.74	3231.32	0.02287	3326.55	2986.18
410	0.42918	12399.6	12029.8	0.42355	5913.44	5686.98	0.16332	3798.14	3540.23	0.21001	3574.64	3250.21	0.02289	3329.45	2989.09
409	0.42817	12370.4	12000.6	0.42985	6001.4	5774.94	0.16434	3821.86	3563.95	0.21111	3593.36	3268.94	0.02289	3329.45	2989.09
408	0.42717	12341.5	11971.7	0.43629	6091.31	5864.85	0.16541	3846.74	3588.84	0.21223	3612.43	3288	0.02287	3326.55	2986.18
407	0.42613	12311.4	11941.6	0.44299	6184.85	5958.39	0.16649	3871.86	3613.95	0.21336	3631.66	3307.23	0.02281	3317.82	2977.45
406	0.42518	12284	11914.2	0.4499	6281.33	6054.87	0.16764	3898.6	3640.7	0.21456	3652.09	3327.66	0.02274	3307.64	2967.27
405	0.4243	12258.6	11888.8	0.45708	6381.57	6155.11	0.16892	3928.37	3670.47	0.21587	3674.38	3349.96	0.02269	3300.36	2960
404	0.42349	12235.2	11865.4	0.4645	6485.17	6258.71	0.17022	3958.6	3700.7	0.21724	3697.7	3373.28	0.02258	3284.36	2944
403	0.4228	12215.2	11845.4	0.4722	6592.67	6366.21	0.17158	3990.23	3732.33	0.21869	3722.38	3397.96	0.02259	3285.82	2945.45
402	0.42223	12198.8	11829	0.48018	6704.08	6477.63	0.17296	4022.33	3764.42	0.22017	3747.57	3423.15	0.02254	3278.55	2938.18
401	0.42187	12188.4	11818.6	0.48845	6819.55	6593.09	0.17447	4057.44	3799.53	0.2218	3775.32	3450.89	0.02253	3277.09	2936.73
400	0.42166	12182.3	11812.5	0.49705	6939.62	6713.16	0.17607	4094.65	3836.74	0.22345	3803.4	3478.98	0.02253	3277.09	2936.73
399	0.42158	12180	11810.2	0.50581	7061.92	6835.46	0.17769	4132.33	3874.42	0.22518	3832.85	3508.43	0.02249	3271.27	2930.91
398	0.42178	12185.8	11816	0.51484	7187.99	6961.54	0.17941	4172.33	3914.42	0.22699	3863.66	3539.23	0.02254	3278.55	2938.18
397	0.42221	12198.2	11828.4	0.5241	7317.28	7090.82	0.18119	4213.72	3955.81	0.22891	3896.34	3571.91	0.02255	3280	2939.64
396	0.4229	12218.1	11848.3	0.5336	7449.91	7223.46	0.1831	4258.14	4000.23	0.23087	3929.7	3605.28	0.02251	3274.18	2933.82
395	0.42378	12243.6	11873.7	0.54325	7584.64	7358.18	0.18509	4304.42	4046.51	0.23293	3964.77	3640.34	0.02261	3288.73	2948.36
394	0.4248	12273	11903.2	0.55295	7720.07	7493.61	0.18706	4350.23	4092.33	0.235	4000	3675.57	0.0226	3287.27	2946.91
393	0.42608	12310	11940.2	0.56292	7859.27	7632.81	0.18916	4399.07	4141.16	0.23721	4037.62	3713.19	0.02266	3296	2955.64
392	0.42768	12356.2	11986.4	0.5731	8001.4	7774.94	0.19139	4450.93	4193.02	0.2395	4076.6	3752.17	0.0227	3301.82	2961.45
391	0.42944	12407.1	12037.3	0.58339	8145.06	7918.6	0.19377	4506.28	4248.37	0.24193	4117.96	3793.53	0.02273	3306.18	2965.82
390	0.43148	12466	12096.2	0.59389	8291.66	8065.2	0.19613	4561.16	4303.26	0.24445	4160.85	3836.43	0.02284	3322.18	2981.82
389	0.43372	12530.7	12160.9	0.60458	8440.91	8214.45	0.19866	4620	4362.09	0.24708	4205.62	3881.19	0.02292	3333.82	2993.45
388	0.4362	12602.4	12232.6	0.61552	8593.65	8367.19	0.20123	4679.77	4421.86	0.24978	4251.57	3927.15	0.02301	3346.91	3006.55
387	0.43894	12681.5	12311.7	0.62673	8750.16	8523.7	0.20394	4742.79	4484.88	0.25268	4300.94	3976.51	0.02316	3368.73	3028.36
386	0.44183	12765	12395.2	0.63801	8907.64	8681.19	0.20667	4806.28	4548.37	0.25557	4350.13	4025.7	0.02331	3390.55	3050.18
385	0.44497	12855.8	12486	0.64967	9070.44	8843.98	0.20952	4872.56	4614.65	0.25858	4401.36	4076.94	0.02347	3413.82	3073.45
384	0.44827	12951.1	12581.3	0.66157	9236.58	9010.12	0.2124	4939.53	4681.63	0.26161	4452.94	4128.51	0.02363	3437.09	3096.73
383	0.45175	13051.6	12681.8	0.67364	9405.1	9178.64	0.21538	5008.84	4750.93	0.26475	4506.38	4181.96	0.02377	3457.45	3117.09
382	0.45545	13158.5	12788.7	0.68596	9577.1	9350.65	0.21843	5079.77	4821.86	0.268	4561.7	4237.28	0.02394	3482.18	3141.82
381	0.45943	13273.5	12903.7	0.69845	9751.48	9525.03	0.2216	5153.49	4895.58	0.27135	4618.72	4294.3	0.02411	3506.91	3166.55
380	0.46362	13394.6	13024.8	0.71121	9929.63	9703.18	0.22478	5227.44	4969.53	0.27474	4676.43	4352	0.0243	3534.55	3194.18
379	0.46794	13519.4	13149.6	0.72414	10110.2	9883.7	0.22807	5303.95	5046.05	0.27821	4735.49	4411.06	0.02437	3544.73	3204.36
378	0.47249	13650.8	13281	0.73708	10290.8	10064.4	0.23147	5383.02	5125.12	0.28185	4797.45	4473.02	0.0246	3578.18	3237.82
377	0.47723	13787.8	13418	0.75027	10475	10248.5	0.23491	5463.02	5205.12	0.28557	4860.77	4536.34	0.02479	3605.82	3265.45
376	0.48219	13931.1	13561.3	0.76353	10660.1	10433.6	0.23839	5543.95	5286.05	0.28932	4924.6	4600.17	0.02503	3640.73	3300.36
375	0.48725	14077.3	13707.5	0.77681	10845.5	10619.1	0.24198	5627.44	5369.53	0.29316	4989.96	4665.53	0.02523	3669.82	3329.45
374	0.49252	14229.5	13859.7	0.79006	11030.5	10804	0.24562	5712.09	5454.19	0.29716	5058.04	4733.62	0.02545	3701.82	3361.45
373	0.49805	14389.3	14019.5	0.80329	11215.2	10988.8	0.24933	5798.37	5540.47	0.30124	5127.49	4803.06	0.02581	3754.18	3413.82
372	0.50374	14553.7	14183.9	0.81638	11398	11171.5	0.25306	5885.12	5627.21	0.30537	5197.79	4873.36	0.02605	3789.09	3448.73
371	0.50966	14724.7	14354.9	0.82945	11580.5	11354	0.25683	5972.79	5714.88	0.30955	5268.94	4944.51	0.02631	3826.91	3486.55
370	0.52323	15116.8	14747	0.85837	11984.2	11757.8	0.26513	6165.81	5907.91	0.31884	5427.06	5102.64	0.02689	3911.27	3570.91
369	0.52773	15246.8	14877	0.86626	12094.4	11867.9	0.26774	6226.51	5968.6	0.32188	5478.81	5154.38	0.02695	3920	3579.64
368	0.53227	15378	15008.2	0.87397	12202	11975.6	0.27032	6286.51	6028.6	0.32489	5530.04	5205.62	0.02714	3947.64	3607.27
367	0.53701	15514.9	15145.1	0.88159	12308.4	12082	0.27285	6345.35	6087.44	0.32795	5582.13	5257.7	0.02732	3973.82	3633.45
366	0.54374	15709.4	15339.5	0.89302	12468	12241.5	0.27637	6427.21	6169.3	0.33232	5656.51	5332.09	0.02757	4010.18	3669.82
365	0.5511	15922	15552.2	0.90536	12640.3	12413.8	0.2802	6516.28	6258.37	0.33702	5736.51	5412.09	0.02792	4061.09	3720.73
364	0.55871	16141.9	15772	0.9175	12809.8	12583.3	0.28393	6603.02	6345.12	0.34183	5818.38	5493.96	0.02825	4109.09	3768.73
363	0.56658	16369.2	15999.4	0.92978	12981.2	12754.8	0.28762	6688.84	6430.93	0.3467	5901.28	5576.85	0.0286	4160	3819.64
362	0.57484	16607.9	16238.1	0.94201	13152	12925.5	0.29131	6774.65	6516.74	0.35174	5987.06	5662.64	0.02899	4216.73	3876.36
361	0.58319	16849.1	16479.3	0.95391	13318.1	13091.7	0.2949	6858.14	6600.23	0.35674	6072.17	5747.74	0.02928	4258.91	3918.55
360	0.59183	17098.7	16728.9	0.96583	13484.5	13258.1	0.29854	6942.79	6684.88	0.36188	6159.66	5835.23	0.0296	4305.45	3965.09
359	0.60058	17351.5	16981.7	0.97766	13649.7	13423.2	0.30204	7024.19	6766.28	0.36716	6249.53	5925.11	0.03	4363.64	4023.27
358	0.60967	17614.2	17244.3	0.98918	13810.5	13584.1	0.30543	7103.02	6845.12	0.37244	6339.4	6014.98	0.0304	4421.82	4081.45
357	0.61888	17880.2	17510.4	1.00024	13965	13738.5	0.30879	7181.16	6923.26	0.37786	6431.66	6107.23	0.03079	4478.55	4138.18
356	0.6283	18152.4	17782.6	1.0111	14116.6	13890.1	0.31215	7259.3	7001.4	0.38336	6525.28	6200.85	0.03112	4526.55	4186.18
355	0.63781	18427.2	18057.3	1.02145	14261.1	14034.6	0.31533	7333.26	7075.35	0.38874	6616.85	6292.43	0.03155	4589.09	4248.73
354	0.64739	18703.9	18334.1	1.03139	14399.9	14173.4	0.31852	7407.44	7149.53	0.39425	6710.64	6386.21	0.032	4654.55	4314.18
353	0.65726	18989.1	18619.3	1.04075	14530.5	14304.1	0.32177	7483.02	7225.12	0.39975	6804.26	6479.83	0.03242	4715.64	4375.27
352	0.66697	19269.6	18899.8	1.04966	14654.9	14428.5	0.32484	7554.42	7296.51	0.40535	6899.57	6575.15	0.03284	4776.73	4436.36
351	0.67684	19554.8	19185	1.05821	14774.3	14547.9	0.32803	7628.6	7370.7	0.41103	6996.26	6671.83	0.03321	4830.55	4490.18
350	0.68668	19839.1	19469.3	1.06624	14886.4	14660	0.331	7697.67	7439.77	0.41653	7089.87	6765.45	0.03367	4897.45	4557.09
349	0.69642	20120.5	19750.7	1.07379	14991.8	14765.4	0.33406	7768.84	7510.93	0.42214	7185.36	6860.94	0.03416	4968.73	4628.36
348	0.7062	20403	20033.2	1.08103	15092.9	14866.5	0.33703	7837.91	7580	0.42799	7284.94	6960.51	0.03457	5028.36	4688
347	0.71596	20685	20315.2	1.08787	15188.4	14962	0.33989	7904.42	7646.51	0.43384	7384.51	7060.09	0.03507	5101.09	4760.73
346	0.72544	20958.9	20589.1	1.09421	15276.9	15050.5	0.34274	7970.7	7712.79	0.43958	7482.21	7157.79	0.03565	5185.45	4845.09
345	0.73487	21231.3	20861.5	1.10045	15364	15137.6	0.34548	8034.42	7776.51	0.44533	7580.09	7255.66	0.03613	5255.27	4914.91
344	0.74409	21497.7	21127.9	1.10636	15446.6	15220.1	0.3483	8100	7842.09	0.45123	7680.51	7356.09	0.03655	5316.36	4976
343	0.7533	21763.8	21394	1.11219	15528	15301.5	0.35112	8165.58	7907.67	0.45728	7783.49	7459.06	0.03693	5371.64	5031.27
342	0.7621	22018.1	21648.2	1.11762	15603.8	15377.3	0.35374	8226.51	7968.6	0.46322	7884.6	7560.17	0.0374	5440	5099.64
341	0.77077	22268.5	21898.7	1.12316	15681.1	15454.7	0.35651	8290.93	8033.02	0.46929	7987.91	7663.49	0.03787	5508.36	5168
340	0.77916	22510.9	22141.1	1.12841	15754.4	15528	0.35931	8356.05	8098.14	0.47546	8092.94	7768.51	0.03828	5568	5227.64
339	0.78716	22742.1	22372.3	1.13337	15823.7	15597.2	0.3621	8420.93	8163.02	0.48157	8196.94	7872.51	0.03876	5637.82	5297.45
338	0.79469	22959.6	22589.8	1.13826	15891.9	15665.5	0.36482	8484.19	8226.28	0.48784	8303.66	7979.23	0.03923	5706.18	5365.82
337	0.80184	23166.2	22796.4	1.14298	15957.8	15731.4	0.36752	8546.98	8289.07	0.49404	8409.19	8084.77	0.03971	5776	5435.64
336	0.80876	23366.1	22996.3	1.14752	16021.2	15794.8	0.37035	8612.79	8354.88	0.50033	8516.26	8191.83	0.04026	5856	5515.64
335	0.81506	23548.1	23178.3	1.15199	16083.6	15857.2	0.37336	8682.79	8424.88	0.50668	8624.34	8299.91	0.04084	5940.36	5600
334	0.82098	23719.2	23349.4	1.1561	16141	15914.6	0.37627	8750.47	8492.56	0.51317	8734.81	8410.38	0.04139	6020.36	5680
333	0.82631	23873.2	23503.4	1.16031	16199.8	15973.3	0.37918	8818.14	8560.23	0.51974	8846.64	8522.21	0.04197	6104.73	5764.36
332	0.83134	24018.5	23648.7	1.16451	16258.4	16032	0.38235	8891.86	8633.95	0.52629	8958.13	8633.7	0.04255	6189.09	5848.73
331	0.83594	24151.4	23781.6	1.16881	16318.5	16092	0.38566	8968.84	8710.93	0.53312	9074.38	8749.96	0.04313	6273.45	5933.09
330	0.84439	24395.5	24025.7	1.17728	16436.7	16210.3	0.39216	9120	8862.09	0.54778	9323.91	8999.49	0.04414	6420.36	6080
329	0.84657	24458.5	24088.7	1.18	16474.7	16248.2	0.39444	9173.02	8915.12	0.55206	9396.77	9072.34	0.0445	6472.73	6132.36
328	0.84843	24512.2	24142.4	1.18269	16512.3	16285.8	0.39679	9227.67	8969.77	0.55653	9472.85	9148.43	0.04492	6533.82	6193.45
327	0.85002	24558.2	24188.4	1.18576	16555.1	16328.7	0.39907	9280.7	9022.79	0.56093	9547.74	9223.32	0.04529	6587.64	6247.27
326	0.85215	24619.7	24249.9	1.19067	16623.7	16397.2	0.40265	9363.95	9106.05	0.56775	9663.83	9339.4	0.04588	6673.45	6333.09
325	0.85412	24676.6	24306.8	1.19651	16705.2	16478.7	0.40675	9459.3	9201.4	0.57562	9797.79	9473.36	0.04662	6781.09	6440.73
324	0.85591	24728.3	24358.5	1.20297	16795.4	16568.9	0.41102	9558.6	9300.7	0.58381	9937.19	9612.77	0.04735	6887.27	6546.91
323	0.85745	24772.8	24403	1.21046	16900	16673.5	0.41578	9669.3	9411.4	0.59239	10083.2	9758.81	0.04801	6983.27	6642.91
322	0.85857	24805.2	24435.4	1.21874	17015.6	16789.1	0.42084	9786.98	9529.07	0.60135	10235.7	9911.32	0.04866	7077.82	6737.45
321	0.85978	24840.2	24470.4	1.22877	17155.6	16929.1	0.42659	9920.7	9662.79	0.61114	10402.4	10078	0.04948	7197.09	6856.73
320	0.86084	24870.8	24501	1.24043	17318.4	17091.9	0.43301	10070	9812.09	0.62155	10579.6	10255.1	0.05044	7336.73	6996.36
319	0.8622	24910.1	24540.3	1.25448	17514.6	17288.1	0.44017	10236.5	9978.6	0.63303	10775	10450.6	0.05145	7483.64	7143.27
318	0.86392	24959.8	24590	1.27157	17753.2	17526.7	0.44866	10434	10176	0.64579	10992.2	10667.7	0.05241	7623.27	7282.91
317	0.86619	25025.4	24655.5	1.29241	18044.1	17817.7	0.45856	10664.2	10406.3	0.66016	11236.8	10912.3	0.05359	7794.91	7454.55
316	0.86946	25119.8	24750	1.31865	18410.5	18184	0.47039	10939.3	10681.4	0.67709	11524.9	11200.5	0.05509	8013.09	7672.73
315	0.87383	25246.1	24876.3	1.35088	18860.5	18634	0.48451	11267.7	11009.8	0.69689	11862	11537.5	0.05675	8254.55	7914.18
314	0.88025	25431.6	25061.8	1.39133	19425.2	19198.7	0.50186	11671.2	11413.3	0.72075	12268.1	11943.7	0.05878	8549.82	8209.45
313	0.88896	25683.2	25313.4	1.44142	20124.5	19898.1	0.52297	12162.1	11904.2	0.74944	12756.4	12432	0.06124	8907.64	8567.27
312	0.90052	26017.2	25647.4	1.50336	20989.3	20762.9	0.54875	12761.6	12503.7	0.78431	13350	13025.5	0.06438	9364.36	9024
311	0.91587	26460.7	26090.9	1.57979	22056.4	21829.9	0.58012	13491.2	13233.3	0.82696	14075.9	13751.5	0.06833	9938.91	9598.55
310	0.9359	27039.4	26669.6	1.67247	23350.4	23123.9	0.61812	14374.9	14117	0.87846	14952.5	14628.1	0.07308	10629.8	10289.5
309	0.96156	27780.7	27410.9	1.78434	24912.3	24685.8	0.66401	15442.1	15184.2	0.94092	16015.7	15691.2	0.07927	11530.2	11189.8
308	0.99381	28712.5	28342.7	1.91795	26777.7	26551.2	0.7194	16730.2	16472.3	1.01613	17295.8	16971.4	0.08686	12634.2	12293.8
307	1.03369	29864.6	29494.8	2.07623	28987.5	28761	0.78539	18264.9	18007	1.10615	18828.1	18503.7	0.09629	14005.8	13665.5
306	1.08278	31282.9	30913.1	2.26303	31595.5	31369.1	0.86378	20087.9	19830	1.2129	20645.1	20320.7	0.10798	15706.2	15365.8
305	1.14219	32999.3	32629.5	2.48033	34629.4	34402.9	0.95633	22240.2	21982.3	1.33896	22790.8	22466.4	0.12223	17778.9	17438.5
304	1.21279	35039.1	34669.3	2.73056	38123	37896.5	1.06448	24755.3	24497.4	1.48667	25305	24980.6	0.13946	20285.1	19944.7
303	1.29615	37447.5	37077.6	3.01259	42060.6	41834.1	1.19019	27678.8	27420.9	1.65857	28231	27906.6	0.16012	23290.2	22949.8
302	1.39329	40254	39884.1	3.30897	46198.5	45972.1	1.33502	31047	30789.1	1.85669	31603.2	31278.8	0.18437	26817.5	26477.1
301	1.50578	43503.9	43134.1	3.59101	50136.3	49909.8	1.50059	34897.4	34639.5	2.08354	35464.5	35140.1	0.21291	30968.7	30628.4
300	1.63444	47221.1	46851.3	3.79952	53047.4	52820.9	1.68869	39271.9	39014	2.33906	39813.8	39489.4	0.24591	35768.7	35428.4

## Sheet: Fig 4a
Fig. 4a Redox titration of purified MBP-BTSL2-N with O2.
Sample		BTSL2-N as isolated			BTSL2-N reduced			+ 25 μL O₂			+ 50 μL O₂			+ 75 μL O₂			+ 100 μL O₂			+ 125 μL O₂			+ 150 μL O₂			+ 175 μL O₂			+ 200 μL O₂			+ 225 μL O₂			+ 250 μL O₂			+ 275 μL O₂
Concentration		5.6e-05			6.45455e-05			6.23197e-05			6.02424e-05			5.82991e-05			5.64773e-05			5.47658e-05			5.31551e-05			5.16364e-05			5.0202e-05			4.88452e-05			4.75598e-05			4.63403e-05
Correction Factor		1885.93			1554.87			1685.82			1943.31			2113.93			2291.01			2494.26			2694.19			2810.42			2908.65			2845.31			2768.51			2662.69
Wavelength (nm)	ABS	Ɛ	Normalised ABS	ABS	Ɛ	Normalised ABS	ABS	Ɛ	Normalised ABS	ABS	Ɛ	Normalised ABS	ABS	Ɛ	Normalised ABS	ABS	Ɛ	Normalised ABS	ABS	Ɛ	Normalised ABS	ABS	Ɛ	Normalised ABS	ABS	Ɛ	Normalised ABS	ABS	Ɛ	Normalised ABS	ABS	Ɛ	Normalised ABS	ABS	Ɛ	Normalised ABS	ABS	Ɛ	Normalised ABS
450	0.24951	4455.54	2569.61	0.20738	3212.93	1658.06	0.21868	3509	1823.18	0.23856	3960	2016.69	0.2511	4307.1	2193.17	0.26238	4645.76	2354.75	0.27355	4994.9	2500.65	0.28362	5335.71	2641.52	0.28573	5533.5	2723.08	0.28515	5680.05	2771.4	0.27302	5589.49	2744.18	0.25941	5454.4	2685.88	0.2481	5353.87	2691.18
449	0.25244	4507.86	2621.93	0.21102	3269.32	1714.45	0.22221	3565.64	1879.82	0.2418	4013.78	2070.47	0.25465	4367.99	2254.06	0.26572	4704.9	2413.89	0.27689	5055.89	2561.63	0.2868	5395.53	2701.34	0.28865	5590.05	2779.63	0.28756	5728.06	2819.41	0.27534	5636.99	2791.68	0.26176	5503.81	2735.29	0.25014	5397.89	2735.2
448	0.25563	4564.82	2678.89	0.21529	3335.48	1780.61	0.22601	3626.62	1940.8	0.24578	4079.85	2136.53	0.25862	4436.09	2322.16	0.26916	4765.81	2474.8	0.2804	5119.98	2625.72	0.28989	5453.66	2759.47	0.29139	5643.12	2832.69	0.29034	5783.43	2874.78	0.27766	5684.49	2839.17	0.26429	5557	2788.49	0.25266	5452.27	2789.58
447	0.25875	4620.54	2734.61	0.22008	3409.69	1854.82	0.23089	3704.93	2019.1	0.25056	4159.2	2215.88	0.26323	4515.16	2401.24	0.27343	4841.42	2550.41	0.28417	5188.82	2694.56	0.29358	5523.08	2828.89	0.29446	5702.57	2892.15	0.29327	5841.8	2933.15	0.28052	5743.04	2897.73	0.26708	5615.67	2847.15	0.25541	5511.61	2848.92
446	0.26177	4674.46	2788.54	0.22535	3491.34	1936.46	0.23576	3783.07	2097.25	0.25507	4234.06	2290.74	0.26774	4592.52	2478.6	0.27779	4918.62	2627.61	0.28772	5253.64	2759.38	0.29684	5584.41	2890.22	0.29751	5761.64	2951.21	0.2959	5894.19	2985.54	0.28266	5786.85	2941.54	0.26927	5661.71	2893.2	0.25804	5568.37	2905.68
445	0.26512	4734.29	2848.36	0.23073	3574.69	2019.82	0.24151	3875.34	2189.51	0.26011	4317.72	2374.41	0.27284	4680	2566.08	0.28266	5004.85	2713.84	0.29186	5329.23	2834.98	0.3006	5655.15	2960.96	0.30099	5829.03	3018.61	0.29903	5956.53	3047.89	0.28615	5858.3	3012.99	0.27236	5726.68	2958.17	0.26094	5630.95	2968.26
444	0.26814	4788.21	2902.29	0.23576	3652.62	2097.75	0.24621	3950.75	2264.93	0.26484	4396.24	2452.92	0.27766	4762.68	2648.75	0.28705	5082.58	2791.57	0.29572	5399.72	2905.46	0.30406	5720.24	3026.05	0.30424	5891.97	3081.55	0.30173	6010.32	3101.67	0.28864	5909.28	3063.96	0.27471	5776.1	3007.58	0.26321	5679.93	3017.24
443	0.27171	4851.96	2966.04	0.24132	3738.76	2183.89	0.25173	4039.33	2353.51	0.27018	4484.88	2541.56	0.28283	4851.36	2737.43	0.292	5170.22	2879.21	0.30041	5485.35	2991.1	0.30823	5798.69	3104.5	0.30779	5960.72	3150.3	0.30531	6081.63	3172.98	0.29204	5978.89	3133.57	0.27857	5857.26	3088.74	0.26637	5748.13	3085.43
442	0.27513	4913.04	3027.11	0.24652	3819.32	2264.45	0.25691	4122.45	2436.63	0.27584	4578.83	2635.52	0.28799	4939.87	2825.94	0.29703	5259.28	2968.27	0.3051	5570.99	3076.74	0.31205	5870.56	3176.37	0.31131	6028.89	3218.47	0.30872	6149.55	3240.91	0.29514	6042.35	3197.04	0.282	5929.38	3160.86	0.26954	5816.53	3153.84
441	0.27891	4980.54	3094.61	0.25194	3903.3	2348.42	0.26242	4210.86	2525.04	0.28106	4665.48	2722.17	0.29293	5024.6	2910.68	0.30176	5343.03	3052.02	0.30952	5651.7	3157.44	0.31592	5943.36	3249.17	0.3147	6094.54	3284.12	0.31222	6219.27	3310.62	0.29869	6115.03	3269.72	0.2855	6002.97	3234.45	0.27251	5880.62	3217.93
440	0.28296	5052.86	3166.93	0.25719	3984.63	2429.76	0.26772	4295.91	2610.09	0.28587	4745.33	2802.01	0.29804	5112.26	2998.33	0.30624	5422.36	3131.35	0.31371	5728.21	3233.95	0.32005	6021.06	3326.87	0.31848	6167.75	3357.32	0.31527	6280.03	3371.38	0.30216	6186.07	3340.76	0.28801	6055.74	3287.23	0.27551	5945.36	3282.67
439	0.28728	5130	3244.07	0.26297	4074.18	2519.31	0.27359	4390.1	2704.28	0.29083	4827.66	2884.35	0.30317	5200.25	3086.32	0.31129	5511.77	3220.76	0.3182	5810.19	3315.94	0.32476	6109.67	3415.48	0.32303	6255.86	3445.44	0.31936	6361.5	3452.85	0.30615	6267.76	3422.44	0.29141	6127.23	3358.72	0.27943	6029.95	3367.26
438	0.2918	5210.71	3324.79	0.26863	4161.87	2607	0.27899	4476.75	2790.93	0.29606	4914.48	2971.16	0.30832	5288.59	3174.66	0.31648	5603.67	3312.66	0.32306	5898.93	3404.68	0.32957	6200.16	3505.97	0.32694	6331.58	3521.16	0.32302	6434.4	3525.75	0.30987	6343.92	3498.6	0.29446	6191.36	3422.85	0.28279	6102.46	3439.77
437	0.29637	5292.32	3406.39	0.27472	4256.23	2701.35	0.2849	4571.58	2885.76	0.30173	5008.6	3065.28	0.3136	5379.15	3265.23	0.322	5701.41	3410.4	0.32803	5989.68	3495.43	0.33407	6284.82	3590.63	0.33075	6405.37	3594.95	0.32722	6518.06	3609.42	0.31383	6424.99	3579.68	0.29889	6284.51	3515.99	0.2865	6182.52	3519.83
436	0.30135	5381.25	3495.32	0.28179	4365.76	2810.89	0.29154	4678.13	2992.31	0.30749	5104.21	3160.9	0.31922	5475.55	3361.63	0.32708	5791.36	3500.35	0.33352	6089.93	3595.67	0.33923	6381.89	3687.7	0.33531	6493.68	3683.26	0.33152	6603.72	3695.07	0.31855	6521.62	3676.31	0.30291	6369.03	3600.52	0.29058	6270.56	3607.87
435	0.30657	5474.46	3588.54	0.28933	4482.58	2927.7	0.29908	4799.12	3113.3	0.31347	5203.48	3260.16	0.32504	5575.38	3461.46	0.33278	5892.28	3601.27	0.33898	6189.62	3695.37	0.34449	6480.85	3786.66	0.34071	6598.26	3787.83	0.3366	6704.91	3796.26	0.32346	6622.14	3776.83	0.30771	6469.96	3701.44	0.29528	6371.99	3709.3
434	0.31227	5576.25	3690.32	0.29757	4610.24	3055.37	0.3067	4921.39	3235.57	0.31971	5307.06	3363.74	0.33132	5683.1	3569.18	0.33874	5997.81	3706.8	0.34492	6298.09	3803.83	0.35064	6596.55	3902.36	0.34678	6715.81	3905.39	0.34165	6805.5	3896.86	0.32872	6729.83	3884.52	0.31199	6559.95	3791.44	0.29985	6470.61	3807.91
433	0.31806	5679.64	3793.71	0.30614	4743.01	3188.14	0.31468	5049.44	3363.62	0.32636	5417.44	3474.13	0.33809	5799.23	3685.3	0.34556	6118.57	3827.56	0.35114	6411.66	3917.41	0.35669	6710.37	4016.17	0.35279	6832.2	4021.78	0.34712	6914.46	4005.81	0.33383	6834.45	3989.13	0.31687	6662.56	3894.04	0.30477	6576.78	3914.09
432	0.32414	5788.21	3902.29	0.31425	4868.66	3313.79	0.32234	5172.36	3486.54	0.33296	5527	3583.69	0.34429	5905.58	3791.65	0.35127	6219.67	3928.66	0.35718	6521.95	4027.69	0.36201	6810.45	4116.26	0.35802	6933.49	4123.06	0.35186	7008.88	4100.23	0.33842	6928.42	4083.1	0.32153	6760.54	3992.03	0.30913	6670.86	4008.17
431	0.33057	5903.04	4017.11	0.32145	4980.21	3425.34	0.32966	5289.82	3603.99	0.33977	5640.05	3696.73	0.35045	6011.24	3897.31	0.35718	6324.31	4033.3	0.36333	6634.24	4139.99	0.36795	6922.2	4228.01	0.3642	7053.17	4242.75	0.35743	7119.83	4211.19	0.34325	7027.3	4181.99	0.32747	6885.44	4116.92	0.31437	6783.94	4121.25
430	0.33725	6022.32	4136.39	0.32777	5078.13	3523.25	0.33555	5384.33	3698.51	0.34591	5741.97	3798.65	0.35608	6107.81	3993.89	0.36271	6422.23	4131.22	0.36942	6745.45	4251.19	0.37357	7027.93	4333.73	0.36985	7162.59	4352.17	0.36303	7231.38	4322.73	0.34848	7134.37	4289.06	0.33288	6999.19	4230.67	0.31967	6898.31	4235.62
429	0.34433	6148.75	4262.82	0.33255	5152.18	3597.31	0.34056	5464.72	3778.9	0.35054	5818.82	3875.51	0.36091	6190.66	4076.73	0.36837	6522.45	4231.44	0.37456	6839.3	4345.04	0.37961	7141.56	4447.36	0.37579	7277.62	4467.2	0.36903	7350.9	4442.25	0.35485	7264.79	4419.47	0.33825	7112.1	4343.58	0.3254	7021.96	4359.27
428	0.35143	6275.54	4389.61	0.3362	5208.73	3653.86	0.34412	5521.85	3836.02	0.35398	5875.93	3932.61	0.36564	6271.79	4157.87	0.37316	6607.26	4316.25	0.37971	6933.34	4439.08	0.38558	7253.87	4559.68	0.38161	7390.33	4579.91	0.37506	7471.01	4562.37	0.36093	7389.26	4543.95	0.34352	7222.91	4454.39	0.33075	7137.41	4474.72
427	0.35854	6402.5	4516.57	0.33758	5230.11	3675.24	0.34623	5555.7	3869.88	0.35634	5915.1	3971.79	0.36858	6322.22	4208.3	0.3769	6673.48	4382.47	0.38425	7016.23	4521.98	0.39124	7360.35	4666.16	0.38735	7501.5	4691.07	0.38097	7588.74	4680.09	0.36675	7508.41	4663.1	0.34918	7341.91	4573.4	0.33604	7251.57	4588.88
426	0.36577	6531.61	4645.68	0.33686	5218.96	3664.08	0.34629	5556.67	3870.84	0.35756	5935.35	3992.04	0.37096	6363.05	4249.12	0.37938	6717.39	4426.38	0.38845	7092.93	4598.67	0.39608	7451.4	4757.21	0.39279	7606.85	4796.43	0.38661	7701.08	4792.44	0.3718	7611.8	4766.49	0.35489	7461.97	4693.46	0.34076	7353.42	4690.73
425	0.37309	6662.32	4776.39	0.33506	5191.07	3636.2	0.34514	5538.21	3852.39	0.35766	5937.01	3993.7	0.37194	6379.86	4265.93	0.38195	6762.9	4471.89	0.39302	7176.37	4682.12	0.4009	7542.08	4847.89	0.3985	7717.43	4907.01	0.39246	7817.61	4908.97	0.37721	7722.56	4877.24	0.36024	7574.46	4805.95	0.34593	7464.99	4802.3
424	0.38071	6798.39	4912.46	0.33297	5158.69	3603.82	0.34347	5511.41	3825.59	0.35831	5947.8	4004.49	0.37314	6400.44	4286.51	0.38461	6810	4518.99	0.39724	7253.43	4759.17	0.4056	7630.5	4936.31	0.4044	7831.69	5021.27	0.39886	7945.1	5036.45	0.38365	7854.4	5009.09	0.36664	7709.03	4940.52	0.35196	7595.11	4932.42
423	0.38869	6940.89	5054.96	0.3309	5126.62	3571.75	0.34142	5478.52	3792.7	0.35797	5942.16	3998.84	0.3742	6418.62	4304.7	0.38702	6852.67	4561.66	0.40156	7332.31	4838.05	0.41106	7733.22	5039.03	0.4105	7949.82	5139.4	0.40567	8080.75	5172.1	0.39067	7998.12	5152.81	0.3733	7849.06	5080.55	0.35823	7730.42	5067.72
422	0.39602	7071.79	5185.86	0.32738	5072.08	3517.21	0.33842	5430.38	3744.56	0.35786	5940.33	3997.02	0.3747	6427.2	4313.27	0.38906	6888.79	4597.78	0.40485	7392.38	4898.13	0.41569	7820.32	5126.13	0.41619	8060.02	5249.6	0.41182	8203.26	5294.61	0.39683	8124.24	5278.92	0.37892	7967.23	5198.72	0.36383	7851.26	5188.57
421	0.40338	7203.21	5317.29	0.32394	5018.79	3463.92	0.33551	5383.69	3697.86	0.35722	5929.71	3986.39	0.37606	6450.53	4336.6	0.3916	6933.76	4642.75	0.40876	7463.78	4969.52	0.42082	7916.84	5222.64	0.42207	8173.89	5363.47	0.41752	8316.8	5408.15	0.4029	8248.51	5403.19	0.38461	8086.87	5318.36	0.36904	7963.69	5301
420	0.41101	7339.46	5453.54	0.31899	4942.1	3387.23	0.33276	5339.56	3653.74	0.35543	5899.99	3956.68	0.37621	6453.1	4339.17	0.39373	6971.48	4680.47	0.41184	7520.02	5025.76	0.42567	8008.08	5313.89	0.42679	8265.3	5454.88	0.42427	8451.25	5542.61	0.4093	8379.53	5534.22	0.39019	8204.2	5435.68	0.37587	8111.08	5448.39
419	0.41818	7467.5	5581.57	0.31609	4897.17	3342.3	0.33039	5301.53	3615.71	0.35491	5891.36	3948.05	0.37712	6468.71	4354.78	0.39597	7011.14	4720.13	0.41633	7602	5107.75	0.43025	8094.24	5400.05	0.43271	8379.95	5569.52	0.43029	8571.17	5662.52	0.41474	8490.9	5645.59	0.3956	8317.95	5549.43	0.38138	8229.98	5567.29
418	0.42482	7586.07	5700.14	0.31202	4834.11	3279.24	0.32746	5254.51	3568.69	0.3541	5877.92	3934.6	0.3778	6480.37	4366.45	0.39788	7044.96	4753.95	0.42008	7670.47	5176.22	0.43429	8170.24	5476.05	0.43801	8482.59	5672.17	0.43561	8677.14	5768.49	0.41987	8595.93	5750.62	0.40076	8426.44	5657.93	0.3863	8336.15	5673.46
417	0.43092	7695	5809.07	0.30945	4794.3	3239.42	0.3253	5219.85	3534.03	0.35415	5878.75	3935.43	0.37877	6497.01	4383.09	0.40044	7090.29	4799.28	0.42351	7733.11	5238.85	0.43871	8253.4	5559.21	0.44297	8578.64	5768.22	0.44068	8778.13	5869.48	0.42471	8695.02	5849.7	0.40524	8520.64	5752.13	0.39072	8431.53	5768.84
416	0.43665	7797.32	5911.39	0.30621	4744.1	3189.23	0.32272	5178.45	3492.63	0.35383	5873.44	3930.12	0.37987	6515.88	4401.95	0.4025	7126.76	4835.75	0.42663	7790.07	5295.82	0.44286	8331.47	5637.28	0.44732	8662.89	5852.46	0.44555	8875.14	5966.49	0.42937	8790.42	5945.11	0.40942	8608.53	5840.02	0.39535	8531.45	5868.75
415	0.4418	7889.29	6003.36	0.30375	4705.99	3151.11	0.32093	5149.73	3463.91	0.35364	5870.28	3926.97	0.38092	6533.89	4419.96	0.4049	7169.26	4878.25	0.42999	7851.43	5357.17	0.44674	8404.46	5710.27	0.45173	8748.29	5937.87	0.44937	8951.23	6042.59	0.43334	8871.7	6026.38	0.41317	8687.38	5918.86	0.39886	8607.19	5944.5
414	0.44731	7987.68	6101.75	0.30173	4674.69	3119.82	0.31966	5129.35	3443.53	0.35421	5879.74	3936.43	0.3817	6547.27	4433.34	0.40695	7205.55	4914.54	0.4335	7915.52	5421.26	0.451	8484.61	5790.42	0.45612	8833.31	6022.89	0.45362	9035.89	6127.24	0.43794	8965.87	6120.56	0.41748	8778	6009.49	0.40274	8690.92	6028.23
413	0.45248	8080	6194.07	0.29992	4646.65	3091.77	0.31959	5128.23	3442.41	0.35557	5902.32	3959	0.38283	6566.65	4452.73	0.40924	7246.1	4955.09	0.4365	7970.3	5476.04	0.45571	8573.22	5879.02	0.46133	8934.21	6123.79	0.45789	9120.95	6212.3	0.4418	9044.9	6199.58	0.42168	8866.31	6097.8	0.40635	8768.82	6106.13
412	0.45768	8172.86	6286.93	0.29936	4637.97	3083.1	0.31974	5130.64	3444.81	0.3568	5922.74	3979.42	0.38455	6596.15	4482.23	0.41197	7294.44	5003.43	0.44012	8036.4	5542.14	0.4599	8652.04	5957.85	0.46603	9025.23	6214.81	0.46318	9226.32	6317.67	0.4471	9153.41	6308.09	0.42687	8975.44	6206.92	0.41097	8868.52	6205.83
411	0.46227	8254.82	6368.89	0.29923	4635.96	3081.08	0.3198	5131.6	3445.78	0.3579	5941	3997.68	0.38718	6641.27	4527.34	0.41487	7345.79	5054.78	0.44384	8104.32	5610.07	0.4641	8731.06	6036.86	0.47081	9117.8	6307.38	0.468	9322.33	6413.69	0.4517	9247.58	6402.27	0.43056	9053.02	6284.51	0.4153	8961.96	6299.27
410	0.46668	8333.57	6447.64	0.29809	4618.3	3063.42	0.31957	5127.91	3442.09	0.35853	5951.45	4008.14	0.38946	6680.38	4566.45	0.41793	7399.97	5108.96	0.44729	8167.32	5673.06	0.46743	8793.7	6099.51	0.47489	9196.81	6386.39	0.4717	9396.04	6487.39	0.45535	9322.31	6476.99	0.43436	9132.92	6364.41	0.41888	9039.21	6376.52
409	0.47122	8414.64	6528.71	0.29795	4616.13	3061.25	0.31991	5133.36	3447.54	0.3594	5965.9	4022.58	0.39183	6721.03	4607.1	0.42124	7458.58	5167.57	0.45044	8224.84	5730.58	0.47137	8867.83	6173.63	0.47888	9274.08	6463.66	0.47617	9485.08	6576.43	0.45933	9403.79	6558.47	0.43884	9227.12	6458.6	0.423	9128.12	6465.43
408	0.47556	8492.14	6606.21	0.29806	4617.83	3062.96	0.31969	5129.83	3444.01	0.36023	5979.67	4036.36	0.39361	6751.56	4637.63	0.42395	7506.56	5215.55	0.45352	8281.07	5786.82	0.47496	8935.36	6241.17	0.4821	9336.44	6526.02	0.47955	9552.4	6643.76	0.46279	9474.62	6629.31	0.44247	9303.44	6534.93	0.42626	9198.47	6535.78
407	0.48047	8579.82	6693.89	0.29895	4631.62	3076.75	0.3209	5149.25	3463.43	0.36257	6018.52	4075.2	0.39669	6804.39	4690.47	0.42662	7553.84	5262.82	0.45765	8356.49	5862.23	0.47979	9026.23	6332.04	0.48634	9418.56	6608.13	0.48409	9642.84	6734.19	0.4665	9550.58	6705.26	0.44717	9402.27	6633.75	0.43081	9296.65	6633.96
406	0.48551	8669.82	6783.89	0.29906	4633.32	3078.45	0.32238	5173	3487.18	0.3646	6052.21	4108.9	0.39905	6844.87	4730.95	0.42965	7607.48	5316.47	0.46195	8435	5940.75	0.48422	9109.57	6415.38	0.49063	9501.64	6691.21	0.48823	9725.31	6816.66	0.47102	9643.12	6797.8	0.45105	9483.85	6715.33	0.43465	9379.52	6716.83
405	0.49096	8767.14	6881.21	0.29959	4641.54	3086.66	0.32365	5193.38	3507.56	0.3658	6072.13	4128.82	0.40179	6891.87	4777.95	0.4331	7668.57	5377.56	0.4663	8514.43	6020.18	0.48924	9204.01	6509.82	0.49505	9587.24	6776.81	0.49259	9812.15	6903.51	0.47528	9730.33	6885.02	0.45398	9545.45	6776.94	0.43873	9467.56	6804.87
404	0.49665	8868.75	6982.82	0.30101	4663.54	3108.66	0.32531	5220.01	3534.19	0.3687	6120.27	4176.96	0.40454	6939.04	4825.12	0.43806	7756.39	5465.38	0.47167	8612.49	6118.23	0.494	9293.56	6599.37	0.50109	9704.21	6893.79	0.49829	9925.7	7017.05	0.48145	9856.65	7011.33	0.45946	9660.68	6892.16	0.44337	9567.69	6905
403	0.50241	8971.61	7085.68	0.3015	4671.13	3116.25	0.32641	5237.67	3551.84	0.36999	6141.69	4198.37	0.40781	6995.13	4881.21	0.44135	7814.65	5523.64	0.47601	8691.73	6197.48	0.4991	9389.51	6695.31	0.50599	9799.1	6988.68	0.50393	10038	7129.39	0.48696	9969.45	7124.14	0.4648	9772.96	7004.44	0.44872	9683.14	7020.45
402	0.50866	9083.21	7197.29	0.30283	4691.73	3136.86	0.32903	5279.71	3593.88	0.37346	6199.29	4255.97	0.41153	7058.94	4945.01	0.44588	7894.86	5603.85	0.48104	8783.58	6289.32	0.50485	9497.68	6803.49	0.51263	9927.69	7117.27	0.51018	10162.5	7253.89	0.49222	10077.1	7231.82	0.4711	9905.42	7136.91	0.45418	9800.97	7138.28
401	0.51449	9187.32	7301.39	0.30304	4694.99	3140.11	0.33009	5296.72	3610.89	0.37537	6230.99	4287.68	0.4141	7103.02	4989.1	0.44908	7951.52	5660.51	0.48539	8863.01	6368.75	0.51002	9594.94	6900.75	0.51719	10016	7205.58	0.51525	10263.5	7354.88	0.49776	10190.6	7345.24	0.47569	10001.9	7233.42	0.45893	9903.47	7240.78
400	0.52064	9297.14	7411.21	0.30413	4711.87	3157	0.33101	5311.48	3625.66	0.37716	6260.7	4317.39	0.41738	7159.28	5045.36	0.45296	8020.22	5729.21	0.48983	8944.08	6449.82	0.51584	9704.43	7010.24	0.52298	10128.1	7317.71	0.52031	10364.3	7455.68	0.50257	10289	7443.72	0.48042	10101.4	7332.87	0.46335	9998.85	7336.16
399	0.52692	9409.29	7523.36	0.30494	4724.42	3169.55	0.33129	5315.97	3630.15	0.37854	6283.61	4340.3	0.41994	7203.2	5089.27	0.45659	8084.49	5793.48	0.49409	9021.86	6527.61	0.52106	9802.64	7108.45	0.52829	10231	7420.55	0.52543	10466.3	7557.66	0.50768	10393.6	7548.34	0.4852	10201.9	7433.38	0.46856	10111.3	7448.59
398	0.53402	9536.07	7650.14	0.30561	4734.8	3179.93	0.33235	5332.98	3647.16	0.38013	6310.01	4366.69	0.42295	7254.83	5140.9	0.46039	8151.77	5860.76	0.49889	9109.51	6615.26	0.52599	9895.39	7201.19	0.53434	10348.1	7537.71	0.53055	10568.3	7659.65	0.51289	10500.3	7655	0.48984	10299.5	7530.94	0.47272	10201.1	7538.36
397	0.54179	9674.82	7788.89	0.30706	4757.27	3202.39	0.33404	5360.1	3674.28	0.38314	6359.97	4416.65	0.42638	7313.66	5199.74	0.46595	8250.22	5959.21	0.50481	9217.61	6723.35	0.5321	10010.3	7316.14	0.54179	10492.4	7681.99	0.53732	10703.2	7794.51	0.51977	10641.2	7795.85	0.4965	10439.5	7670.97	0.47912	10339.2	7676.47
396	0.55024	9825.71	7939.79	0.30866	4782.06	3227.18	0.33672	5403.1	3717.28	0.38697	6423.55	4480.23	0.4315	7401.48	5287.56	0.47162	8350.62	6059.61	0.51105	9331.55	6837.29	0.53958	10151.1	7456.86	0.5497	10645.6	7835.18	0.54379	10832	7923.39	0.52682	10785.5	7940.19	0.50326	10581.6	7813.11	0.48454	10456.1	7793.43
395	0.55871	9976.96	8091.04	0.31065	4812.89	3258.01	0.33965	5450.12	3764.3	0.39128	6495.09	4551.78	0.43708	7497.2	5383.27	0.47714	8448.35	6157.34	0.51752	9449.69	6955.43	0.54741	10298.4	7604.16	0.55774	10801.3	7990.88	0.55237	11002.9	8094.3	0.53533	10959.7	8114.41	0.51127	10750	7981.53	0.49292	10637	7974.26
394	0.56661	10118	8232.11	0.31266	4844.03	3289.15	0.34282	5500.98	3815.16	0.39509	6558.34	4615.02	0.44187	7579.36	5465.43	0.48276	8547.86	6256.85	0.52455	9578.05	7083.8	0.55506	10442.3	7748.08	0.56512	10944.2	8133.8	0.55979	11150.7	8242.1	0.54183	11092.8	8247.48	0.51838	10899.5	8131.03	0.50025	10795.1	8132.44
393	0.5744	10257.1	8371.21	0.31427	4868.97	3314.1	0.34556	5544.95	3859.13	0.39872	6618.59	4675.28	0.44589	7648.31	5534.39	0.48775	8636.22	6345.21	0.53118	9699.11	7204.86	0.5619	10571	7876.76	0.57288	11094.5	8284.08	0.5675	11304.3	8395.68	0.54904	11240.4	8395.09	0.52474	11033.3	8264.75	0.50764	10954.6	8291.91
392	0.58303	10411.3	8525.32	0.31616	4898.25	3343.38	0.34762	5578.01	3892.19	0.4016	6666.4	4723.08	0.44969	7713.5	5599.57	0.49383	8743.87	6452.86	0.538	9823.64	7329.39	0.56886	10701.9	8007.7	0.57967	11226	8415.58	0.57459	11445.6	8536.91	0.55589	11380.6	8535.33	0.53159	11177.3	8408.78	0.51373	11086	8423.33
391	0.59207	10572.7	8686.75	0.31792	4925.52	3370.65	0.34967	5610.9	3925.08	0.40429	6711.05	4767.74	0.4544	7794.29	5680.36	0.49941	8842.67	6551.66	0.54427	9938.13	7443.87	0.57654	10846.4	8152.18	0.58675	11363.1	8552.69	0.58118	11576.8	8668.18	0.56191	11503.9	8658.58	0.53743	11300.1	8531.57	0.51937	11207.7	8545.04
390	0.60163	10743.4	8857.46	0.31935	4947.68	3392.8	0.35149	5640.11	3954.28	0.40748	6764	4820.69	0.45837	7862.38	5748.46	0.50526	8946.25	6655.24	0.55079	10057.2	7562.93	0.58396	10986	8291.78	0.59423	11508	8697.55	0.58835	11719.6	8811	0.56932	11655.6	8810.28	0.54485	11456.1	8687.59	0.52602	11351.2	8688.54
389	0.61007	10894.1	9008.18	0.32069	4968.44	3413.56	0.35288	5662.41	3976.59	0.41019	6808.99	4865.67	0.46207	7925.85	5811.92	0.50993	9028.94	6737.93	0.55699	10170.4	7676.14	0.59104	11119.2	8424.97	0.60143	11647.4	8836.99	0.59544	11860.9	8952.23	0.57665	11805.7	8960.35	0.55162	11598.4	8829.93	0.5326	11493.2	8830.54
388	0.61936	11060	9174.07	0.32232	4993.69	3438.82	0.3548	5693.22	4007.4	0.41395	6871.4	4928.09	0.4662	7996.69	5882.76	0.51496	9118	6826.99	0.5646	10309.3	7815.09	0.59821	11254.1	8559.86	0.60909	11795.8	8985.33	0.60451	12041.5	9132.9	0.58579	11992.8	9147.47	0.56027	11780.3	9011.81	0.54101	11674.7	9012.02
387	0.62882	11228.9	9343	0.32472	5030.87	3476	0.35811	5746.33	4060.51	0.41888	6953.24	5009.92	0.4725	8104.75	5990.83	0.52151	9233.98	6942.97	0.57213	10446.8	7952.59	0.60651	11410.2	8716.01	0.61683	11945.7	9135.23	0.61365	12223.6	9314.96	0.59447	12170.5	9325.17	0.56842	11951.7	9183.17	0.54976	11863.5	9200.84
386	0.63949	11419.5	9533.54	0.32671	5061.7	3506.83	0.3613	5797.52	4111.7	0.42316	7024.29	5080.97	0.47817	8202.01	6088.09	0.52801	9349.07	7058.06	0.58012	10592.7	8098.48	0.61506	11571	8876.86	0.62519	12107.6	9297.13	0.6227	12403.9	9495.24	0.60307	12346.6	9501.24	0.57646	12120.7	9352.22	0.55791	12039.4	9376.71
385	0.64934	11595.4	9709.43	0.32858	5090.68	3535.8	0.36465	5851.28	4165.45	0.42763	7098.49	5155.17	0.48288	8282.8	6168.88	0.5348	9469.3	7178.29	0.58697	10717.8	8223.56	0.62328	11725.7	9031.5	0.63471	12291.9	9481.5	0.63093	12567.8	9659.17	0.61143	12517.7	9672.39	0.58429	12285.4	9516.86	0.56528	12198.4	9535.76
384	0.65995	11784.8	9898.89	0.33063	5122.44	3567.56	0.36777	5901.34	4215.52	0.43193	7169.86	5226.55	0.48833	8376.28	6262.36	0.54115	9581.73	7290.72	0.5951	10866.3	8372.01	0.63122	11875.1	9180.87	0.64396	12471.1	9660.63	0.63953	12739.1	9830.48	0.62018	12696.8	9851.53	0.59234	12454.6	9686.12	0.57326	12370.7	9707.96
383	0.67095	11981.3	10095.3	0.33371	5170.15	3615.28	0.37109	5954.61	4268.79	0.43691	7252.53	5309.22	0.49504	8491.38	6377.45	0.54857	9713.11	7422.1	0.60411	11030.8	8536.53	0.64073	12054	9359.78	0.65401	12665.7	9855.26	0.64843	12916.4	10007.8	0.62896	12876.6	10031.3	0.60042	12624.5	9856.01	0.58127	12543.5	9880.81
382	0.68207	12179.8	10293.9	0.33678	5217.72	3662.85	0.37471	6012.7	4326.88	0.44213	7339.18	5395.87	0.50138	8600.13	6486.2	0.55559	9837.41	7546.4	0.61117	11159.7	8665.44	0.64939	12216.9	9522.7	0.66374	12854.1	10043.7	0.65751	13097.3	10188.6	0.6372	13045.3	10200	0.60984	12822.6	10054.1	0.58932	12717.2	10054.5
381	0.69325	12379.5	10493.5	0.34012	5269.46	3714.59	0.37847	6073.03	4387.21	0.44688	7418.03	5474.71	0.50731	8701.85	6587.92	0.56302	9968.97	7677.96	0.61951	11312	8817.72	0.65998	12416.1	9721.93	0.67297	13032.9	10222.4	0.66734	13293.1	10384.4	0.64676	13241	10395.7	0.61937	13023	10254.5	0.59881	12922	10259.3
380	0.70441	12578.8	10692.8	0.34215	5300.92	3746.04	0.38151	6121.82	4435.99	0.4516	7496.38	5553.06	0.51327	8804.08	6690.15	0.57018	10095.7	7804.73	0.62757	11459.2	8964.89	0.66902	12586.2	9892	0.68295	13226.1	10415.7	0.67687	13482.9	10574.3	0.65515	13412.8	10567.5	0.62826	13209.9	10441.4	0.60737	13106.7	10444
379	0.71546	12776.1	10890.1	0.34529	5349.56	3794.69	0.38449	6169.63	4483.81	0.45558	7562.44	5619.13	0.51912	8904.42	6790.5	0.57771	10229.1	7938.06	0.63619	11616.5	9122.29	0.67869	12768.1	10073.9	0.69285	13417.9	10607.4	0.68705	13685.7	10777.1	0.66583	13631.4	10786.1	0.63757	13405.6	10637.1	0.6163	13299.4	10636.7
378	0.72679	12978.4	11092.5	0.34828	5395.89	3841.01	0.38859	6235.42	4549.6	0.46049	7643.95	5700.63	0.52585	9019.86	6905.94	0.58652	10385.1	8094.05	0.64607	11797	9302.7	0.68886	12959.4	10265.2	0.70214	13597.8	10787.4	0.69673	13878.5	10969.9	0.67577	13834.9	10989.6	0.64694	13602.7	10834.1	0.62487	13484.4	10821.7
377	0.73821	13182.3	11296.4	0.35126	5442.06	3887.18	0.39202	6290.46	4604.64	0.46484	7716.16	5772.84	0.53114	9110.6	6996.68	0.59431	10523	8231.98	0.65467	11954	9459.73	0.69772	13126.1	10431.9	0.71105	13770.3	10959.9	0.70511	14045.5	11136.8	0.68396	14002.6	11157.3	0.65473	13766.5	10997.9	0.63251	13649.2	10986.5
376	0.74989	13390.9	11505	0.35342	5475.52	3920.65	0.39472	6333.79	4647.96	0.46991	7800.32	5857	0.53743	9218.49	7104.57	0.60176	10654.9	8363.9	0.66383	12121.2	9626.99	0.70698	13300.3	10606.1	0.72011	13945.8	11135.4	0.71445	14231.5	11322.9	0.69283	14184.2	11338.9	0.66333	13947.3	11178.8	0.64178	13849.3	11186.6
375	0.76158	13599.6	11713.7	0.35631	5520.3	3965.42	0.39798	6386.1	4700.28	0.47444	7875.51	5932.2	0.54341	9321.07	7207.14	0.60852	10774.6	8483.59	0.67094	12251.1	9756.81	0.71621	13474	10779.8	0.72958	14129.2	11318.8	0.72337	14409.2	11500.5	0.70156	14362.9	11517.6	0.67057	14099.5	11331	0.65024	14031.8	11369.1
374	0.77314	13806.1	11920.1	0.36052	5585.52	4030.65	0.40172	6446.11	4760.29	0.47892	7949.88	6006.56	0.55046	9441.99	7328.07	0.61561	10900.1	8609.13	0.67933	12404.3	9910.01	0.72587	13655.7	10961.5	0.73926	14316.7	11506.2	0.73373	14615.5	11706.9	0.71216	14579.9	11734.6	0.68018	14301.6	11533.1	0.65982	14238.6	11575.9
373	0.78411	14002	12116	0.36414	5641.61	4086.73	0.40667	6525.54	4839.72	0.48402	8034.54	6091.22	0.55692	9552.8	7438.88	0.62329	11036.1	8745.11	0.68699	12544.1	10049.9	0.73442	13816.6	11122.4	0.7495	14515	11704.5	0.74297	14799.6	11891	0.72168	14774.8	11929.5	0.68914	14490	11721.5	0.6682	14419.4	11756.7
372	0.79589	14212.3	12326.4	0.36852	5709.46	4154.59	0.41176	6607.22	4921.39	0.48926	8121.52	6178.2	0.56417	9677.16	7563.24	0.63148	11181.1	8890.12	0.6972	12730.6	10236.3	0.74473	14010.5	11316.3	0.76008	14719.9	11909.4	0.75378	15014.9	12106.3	0.73181	14982.2	12136.9	0.69857	14688.2	11919.7	0.67842	14639.9	11977.3
371	0.80706	14411.8	12525.9	0.37207	5764.46	4209.59	0.41703	6691.78	5005.96	0.49605	8234.23	6290.92	0.57096	9793.63	7679.7	0.64007	11333.2	9042.22	0.70728	12914.6	10420.4	0.75459	14196	11501.8	0.76985	14909.1	12098.6	0.76341	15206.8	12298.1	0.74048	15159.7	12314.4	0.70632	14851.2	12082.7	0.6873	14831.6	12168.9
370	0.81755	14599.1	12713.2	0.37694	5839.92	4285.04	0.42073	6751.15	5065.33	0.50037	8305.94	6362.63	0.58085	9963.27	7849.35	0.64967	11503.2	9212.2	0.71452	13046.8	10552.6	0.76524	14396.4	11702.2	0.77901	15086.5	12276	0.7711	15359.9	12451.3	0.74658	15284.6	12439.3	0.7139	15010.6	12242.1	0.69181	14928.9	12266.2
369	0.83013	14823.8	12937.8	0.38021	5890.58	4335.7	0.42504	6820.31	5134.49	0.50639	8405.87	6462.56	0.58745	10076.5	7962.56	0.65637	11621.8	9330.83	0.72259	13194.2	10699.9	0.7721	14525.4	11831.2	0.78889	15277.8	12467.4	0.78129	15562.9	12654.3	0.75859	15530.5	12685.2	0.72365	15215.6	12447.1	0.70203	15149.4	12486.7
368	0.84103	15018.4	13132.5	0.3839	5947.75	4392.87	0.42995	6899.1	5213.28	0.51184	8496.34	6553.02	0.59341	10178.7	8064.79	0.66227	11726.3	9435.3	0.73083	13344.6	10850.4	0.7801	14675.9	11981.7	0.8004	15500.7	12690.3	0.79137	15763.7	12855.1	0.76873	15738.1	12892.8	0.73355	15423.7	12655.2	0.71076	15337.8	12675.1
367	0.85145	15204.5	13318.5	0.38767	6006.15	4451.28	0.43526	6984.3	5298.48	0.51771	8593.78	6650.46	0.59806	10258.5	8144.55	0.66914	11848	9556.94	0.74128	13535.4	11041.2	0.78872	14838.1	12143.9	0.8088	15663.4	12853	0.80014	15938.4	13029.8	0.77778	15923.4	13078	0.74231	15607.9	12839.4	0.719	15515.6	12853
366	0.86073	15370.2	13484.2	0.39202	6073.55	4518.68	0.43872	7039.82	5354	0.52214	8667.31	6724	0.60331	10348.5	8234.6	0.67689	11985.2	9694.16	0.74964	13688.1	11193.8	0.79939	15038.8	12344.6	0.81742	15830.3	13019.9	0.80876	16110.1	13201.5	0.78536	16078.5	13233.2	0.74936	15756.2	12987.6	0.72666	15680.9	13018.3
365	0.87124	15557.9	13671.9	0.39462	6113.83	4558.96	0.44153	7084.91	5399.09	0.52753	8756.79	6813.47	0.60839	10435.7	8321.74	0.68428	12116	9825.01	0.75778	13836.7	11342.5	0.80947	15228.5	12534.3	0.825	15977.1	13166.7	0.8165	16264.3	13355.6	0.79224	16219.4	13374.1	0.75647	15905.7	13137.1	0.73353	15829.2	13166.5
364	0.88211	15752	13866	0.39873	6177.51	4622.63	0.44585	7154.23	5468.41	0.53225	8835.14	6891.82	0.61586	10563.8	8449.87	0.69336	12276.8	9985.79	0.76506	13969.7	11475.4	0.818	15388.9	12694.7	0.83504	16171.5	13361.1	0.82669	16467.3	13558.6	0.80276	16434.8	13589.5	0.76667	16120.1	13351.6	0.74302	16034	13371.3
363	0.89187	15926.3	14040.3	0.40393	6258.07	4703.2	0.45027	7225.16	5539.34	0.5384	8937.22	6993.91	0.62394	10702.4	8588.47	0.70131	12417.6	10126.6	0.77256	14106.6	11612.3	0.82724	15562.8	12868.6	0.84399	16344.9	13534.5	0.83575	16647.7	13739.1	0.8121	16626	13780.7	0.77528	16301.2	13532.6	0.75139	16214.6	13551.9
362	0.90151	16098.4	14212.5	0.40867	6331.51	4776.63	0.45503	7301.54	5615.72	0.54532	9052.09	7108.78	0.63073	10818.9	8704.93	0.70856	12545.9	10254.9	0.78107	14262	11767.7	0.83507	15710.1	13015.9	0.85198	16499.6	13689.2	0.84429	16817.8	13909.2	0.82026	16793	13947.7	0.78424	16489.6	13721	0.75957	16391.1	13728.4
361	0.91303	16304.1	14418.2	0.41295	6397.82	4842.94	0.46135	7402.95	5717.13	0.55	9129.78	7186.46	0.63762	10937	8823.12	0.71606	12678.7	10387.7	0.7896	14417.7	11923.5	0.84342	15867.2	13173	0.86082	16670.8	13860.4	0.85301	16991.5	14082.9	0.82885	16968.9	14123.6	0.79321	16678.2	13909.6	0.76724	16556.6	13893.9
360	0.92254	16473.9	14588	0.41583	6442.44	4887.56	0.46543	7468.42	5782.6	0.55511	9214.6	7271.29	0.64279	11025.7	8911.8	0.72215	12786.6	10495.5	0.798	14571.1	12076.9	0.85164	16021.8	13327.6	0.86842	16818	14007.6	0.86074	17145.5	14236.9	0.8357	17109.1	14263.8	0.80072	16836.1	14067.6	0.77468	16717.2	14054.5
359	0.93081	16621.6	14735.7	0.42093	6521.45	4966.58	0.47046	7549.13	5863.31	0.55943	9286.31	7343	0.64934	11138.1	9024.15	0.72705	12873.3	10582.3	0.80472	14693.8	12199.6	0.85913	16162.7	13468.5	0.876	16964.8	14154.4	0.86858	17301.7	14393	0.8425	17248.4	14403.1	0.80761	16980.9	14212.4	0.78211	16877.5	14214.8
358	0.93698	16731.8	14845.9	0.42531	6589.31	5034.44	0.47405	7606.74	5920.92	0.56482	9375.78	7432.47	0.65518	11238.2	9124.32	0.73229	12966.1	10675.1	0.8118	14823.1	12328.9	0.86591	16290.3	13596.1	0.8825	17090.7	14280.2	0.87467	17423	14514.4	0.84625	17325.1	14479.8	0.81105	17053.3	14284.8	0.78772	16998.6	14335.9
357	0.94837	16935.2	15049.2	0.43107	6678.55	5123.68	0.47923	7689.86	6004.04	0.5713	9483.35	7540.04	0.66211	11357.1	9243.19	0.74062	13113.6	10822.6	0.81898	14954.2	12460	0.87564	16473.3	13779.1	0.88986	17233.2	14422.8	0.88326	17594.1	14685.5	0.85405	17484.8	14639.5	0.81875	17215.2	14446.7	0.7955	17166.5	14503.8
356	0.95689	17087.3	15201.4	0.43632	6759.89	5205.01	0.484	7766.4	6080.58	0.57743	9585.11	7641.79	0.66783	11455.2	9341.31	0.74787	13242	10951	0.82444	15053.9	12559.7	0.88251	16602.6	13908.4	0.89791	17389.1	14578.7	0.89186	17765.4	14856.8	0.86297	17667.4	14822.1	0.82731	17395.1	14626.6	0.80285	17325.1	14662.4
355	0.96659	17260.5	15374.6	0.44006	6817.83	5262.96	0.48978	7859.15	6173.32	0.58195	9660.14	7716.82	0.67265	11537.9	9423.98	0.75577	13381.8	11090.8	0.83214	15194.5	12700.3	0.89038	16750.6	14056.4	0.9054	17534.2	14723.7	0.90143	17956.1	15047.4	0.87464	17906.4	15061	0.83686	17595.9	14827.4	0.81173	17516.7	14854
354	0.97285	17372.3	15486.4	0.44461	6888.32	5333.45	0.49452	7935.21	6249.38	0.58675	9739.81	7796.5	0.67876	11642.7	9528.79	0.76001	13456.9	11165.9	0.83882	15316.5	12822.2	0.89467	16831.3	14137.1	0.91276	17676.7	14866.3	0.90725	18072	15163.3	0.88041	18024.5	15179.2	0.84291	17723.2	14954.6	0.8166	17621.8	14959.1
353	0.97967	17494.1	15608.2	0.44891	6954.94	5400.07	0.50056	8032.12	6346.3	0.59317	9846.38	7903.07	0.68369	11727.3	9613.35	0.76755	13590.4	11299.4	0.84528	15434.4	12940.2	0.901	16950.4	14256.2	0.92067	17829.9	15019.5	0.9148	18222.4	15313.7	0.88951	18210.8	15365.5	0.84849	17840.5	15072	0.82372	17775.4	15112.8
352	0.98783	17639.8	15753.9	0.45369	7029	5474.13	0.50399	8087.16	6401.34	0.59781	9923.41	7980.09	0.6893	11823.5	9709.58	0.77398	13704.3	11413.3	0.85206	15558.2	13064	0.90557	17036.4	14342.2	0.92597	17932.5	15122.1	0.92067	18339.3	15430.7	0.89461	18315.2	15469.9	0.85263	17927.5	15159	0.82884	17885.9	15223.2
351	0.99276	17727.9	15841.9	0.46094	7141.32	5586.45	0.50873	8163.22	6477.4	0.60425	10030.3	8086.99	0.69472	11916.5	9802.55	0.78109	13830.2	11539.2	0.85758	15659	13164.8	0.91305	17177.1	14482.9	0.93118	18033.4	15223	0.92753	18475.9	15567.3	0.90034	18432.5	15587.2	0.85812	18043	15274.5	0.83552	18030.1	15367.4
350	0.9998	17853.6	15967.6	0.46601	7219.87	5665	0.51287	8229.65	6543.83	0.60824	10096.5	8153.22	0.70004	12007.7	9893.8	0.78616	13919.9	11628.9	0.86225	15744.3	13250	0.92016	17310.9	14616.7	0.93931	18190.9	15380.4	0.93497	18624.2	15715.5	0.90661	18560.9	15715.6	0.86388	18164.1	15395.6	0.84191	18168	15505.3
349	1.00309	17912.3	16026.4	0.47359	7337.31	5782.44	0.51971	8339.41	6653.59	0.61435	10198	8254.65	0.70697	12126.6	10012.7	0.79294	14040	11749	0.8685	15858.4	13364.2	0.92757	17450.3	14756.1	0.94654	18330.9	15520.5	0.94327	18789.5	15880.8	0.91348	18701.5	15856.2	0.87274	18350.4	15581.9	0.84904	18321.8	15659.1
348	1.00841	18007.3	16121.4	0.47794	7404.7	5849.83	0.52502	8424.62	6738.79	0.61918	10278.1	8334.82	0.71107	12196.9	10083	0.79643	14101.8	11810.8	0.87401	15959	13464.8	0.93364	17564.5	14870.3	0.9551	18496.7	15686.2	0.95015	18926.5	16017.9	0.91953	18825.4	15980.1	0.87741	18448.6	15680	0.8558	18467.7	15805
347	1.01408	18108.6	16222.6	0.48356	7491.77	5936.9	0.53156	8529.56	6843.74	0.62331	10346.7	8403.38	0.71608	12282.9	10168.9	0.79934	14153.3	11862.3	0.88072	16081.6	13587.3	0.93859	17657.6	14963.4	0.96051	18601.4	15791	0.95592	19041.5	16132.8	0.92531	18943.7	16098.4	0.8831	18568.2	15799.7	0.86098	18579.5	15916.8
346	1.02128	18237.1	16351.2	0.48894	7575.13	6020.25	0.53523	8588.45	6902.63	0.62879	10437.7	8494.35	0.72095	12366.4	10252.5	0.80314	14220.6	11929.6	0.88427	16146.4	13652.1	0.9444	17766.9	15072.7	0.96451	18678.9	15868.5	0.95842	19091.3	16182.6	0.92829	19004.7	16159.4	0.88457	18599.1	15830.6	0.863	18623.1	15960.4
345	1.02831	18362.7	16476.8	0.49309	7639.42	6084.55	0.54043	8671.89	6986.07	0.63284	10504.9	8561.57	0.72718	12473.3	10359.3	0.8059	14269.5	11978.4	0.88788	16212.3	13718	0.94629	17802.4	15108.2	0.96898	18765.5	15955	0.96497	19221.7	16313.1	0.93505	19143.1	16297.8	0.89238	18763.3	15994.8	0.86877	18747.6	16084.9
344	1.03606	18501.1	16615.1	0.50012	7748.34	6193.46	0.54584	8758.7	7072.88	0.63805	10591.4	8648.06	0.73314	12575.5	10461.6	0.81112	14361.9	12070.9	0.89442	16331.7	13837.5	0.95295	17927.7	15233.5	0.97279	18839.2	16028.8	0.97118	19345.4	16436.8	0.94281	19302	16456.7	0.89829	18887.6	16119.1	0.87533	18889.2	16226.5
343	1.04097	18588.8	16702.8	0.5052	7827.04	6272.17	0.55178	8854.02	7168.19	0.64256	10666.2	8722.92	0.73601	12624.7	10510.8	0.81542	14438	12147	0.89818	16400.4	13906.1	0.95711	18006	15311.8	0.97997	18978.3	16167.9	0.97608	19443	16534.4	0.94681	19383.9	16538.6	0.90313	18989.4	16220.8	0.87932	18975.3	16312.6
342	1.0464	18685.7	16799.8	0.5125	7940.14	6385.27	0.55978	8982.39	7296.56	0.64772	10751.9	8808.58	0.74041	12700.2	10586.3	0.82233	14560.4	12269.4	0.90444	16514.7	14020.4	0.96256	18108.5	15414.3	0.98561	19087.5	16277.1	0.97913	19503.8	16595.1	0.95254	19501.2	16655.9	0.90529	19034.8	16266.3	0.88318	19058.6	16395.9
341	1.04469	18655.2	16769.2	0.51675	8005.99	6451.11	0.56584	9079.63	7393.8	0.65295	10838.7	8895.39	0.74451	12770.5	10656.6	0.82674	14638.5	12347.4	0.90839	16586.8	14092.5	0.96725	18196.8	15502.6	0.98953	19163.4	16353	0.98247	19570.3	16661.7	0.95263	19503	16657.7	0.90842	19100.6	16332.1	0.88594	19118.1	16455.4
340	1.07057	19117.3	17231.4	0.52787	8178.27	6623.39	0.5717	9173.66	7487.84	0.66379	11018.6	9075.33	0.7561	12969.3	10855.4	0.83925	14860	12568.9	0.92059	16809.6	14315.3	0.98088	18453.2	15759	1.00327	19429.5	16619.1	0.99774	19874.5	16965.9	0.96898	19837.8	16992.5	0.92317	19410.7	16642.2	0.90165	19457.1	16794.4
339	1.07503	19197	17311	0.53418	8276.03	6721.15	0.57747	9266.24	7580.42	0.66921	11108.6	9165.3	0.76123	13057.3	10943.4	0.84417	14947.1	12656.1	0.92528	16895.2	14400.9	0.98576	18545	15850.8	1.00803	19521.7	16711.3	1.00277	19974.7	17066	0.97384	19937.3	17092	0.92786	19509.3	16740.8	0.9063	19557.5	16894.8
338	1.07985	19283	17397.1	0.54071	8377.2	6822.32	0.58322	9358.51	7672.69	0.6745	11196.4	9253.11	0.76637	13145.5	11031.6	0.84906	15033.7	12742.6	0.92992	16979.9	14485.7	0.99033	18631	15936.8	1.01282	19614.5	16804	1.00795	20077.9	17169.2	0.9789	20040.9	17195.5	0.93266	19610.3	16841.7	0.91103	19659.6	16996.9
337	1.0845	19366.1	17480.1	0.54696	8474.03	6919.15	0.58901	9451.42	7765.6	0.67985	11285.2	9341.92	0.77145	13232.6	11118.7	0.85397	15120.6	12829.6	0.93452	17063.9	14569.7	0.99477	18714.5	16020.3	1.0178	19710.9	16900.5	1.01304	20179.3	17270.6	0.98379	20141	17295.7	0.93727	19707.2	16938.7	0.91578	19762.1	17099.4
336	1.08855	19438.4	17552.5	0.55352	8575.66	7020.79	0.59483	9544.81	7858.99	0.68515	11373.2	9429.9	0.77659	13320.8	11206.9	0.85871	15204.5	12913.5	0.93907	17147	14652.7	0.99924	18798.6	16104.4	1.02299	19811.4	17001	1.01804	20278.9	17370.2	0.98861	20239.7	17394.3	0.94174	19801.2	17032.7	0.92053	19864.6	17201.9
335	1.09278	19513.9	17628	0.56013	8678.07	7123.2	0.60084	9641.25	7955.42	0.69082	11467.3	9524.02	0.78177	13409.6	11295.7	0.86358	15290.8	12999.7	0.94376	17232.6	14738.4	1.00383	18884.9	16190.7	1.02795	19907.5	17097.1	1.02318	20381.3	17472.6	0.99358	20341.4	17496.1	0.94631	19897.3	17128.7	0.92533	19968.1	17305.4
334	1.09719	19592.7	17706.8	0.56704	8785.13	7230.25	0.60698	9739.77	8053.95	0.6964	11560	9616.64	0.78721	13502.9	11389	0.86853	15378.4	13087.4	0.94842	17317.7	14823.5	1.00851	18973	16278.8	1.03281	20001.6	17191.2	1.02818	20480.8	17572.2	0.99849	20441.9	17596.6	0.95084	19992.5	17224	0.92995	20067.8	17405.1
333	1.10124	19665	17779.1	0.57394	8892.03	7337.15	0.61322	9839.9	8154.08	0.70206	11653.9	9710.6	0.79257	13594.9	11481	0.87364	15468.9	13177.9	0.95325	17405.9	14911.7	1.01297	19056.9	16362.7	1.03742	20090.9	17280.5	1.03336	20584	17675.4	1.0036	20546.5	17701.2	0.9556	20092.6	17324.1	0.93469	20170.1	17507.4
332	1.10533	19738	17852.1	0.5812	9004.51	7449.63	0.6198	9945.48	8259.66	0.7081	11754.2	9810.86	0.79819	13691.3	11577.4	0.87888	15561.7	13270.6	0.95811	17494.7	15000.4	1.01798	19151.1	16456.9	1.04232	20185.8	17375.4	1.0386	20688.4	17779.8	1.00872	20651.4	17806	0.96053	20196.3	17427.7	0.93955	20275	17612.3
331	1.10958	19813.9	17928	0.58864	9119.77	7564.9	0.62638	10051.1	8365.25	0.71437	11858.3	9914.94	0.8039	13789.2	11675.3	0.8843	15657.6	13366.6	0.96306	17585	15090.8	1.023	19245.6	16551.4	1.04722	20280.7	17470.2	1.04398	20795.6	17886.9	1.01387	20756.8	17911.5	0.9655	20300.8	17532.2	0.9445	20381.8	17719.1
330	1.11372	19887.9	18001.9	0.59638	9239.69	7684.82	0.63331	10162.3	8476.45	0.72073	11963.8	10020.5	0.8098	13890.4	11776.5	0.88973	15753.8	13462.8	0.96824	17679.6	15185.4	1.0281	19341.5	16647.3	1.05254	20383.7	17573.3	1.04912	20898	17989.3	1.0188	20857.7	18012.4	0.97028	20401.3	17632.7	0.94924	20484.1	17821.4
329	1.11794	19963.2	18077.3	0.60438	9363.63	7808.76	0.64045	10276.8	8591.02	0.72726	12072.2	10128.9	0.81584	13994	11880.1	0.89538	15853.8	13562.8	0.97332	17772.4	15278.1	1.0332	19437.5	16743.3	1.05785	20486.5	17676.1	1.05471	21009.3	18100.7	1.02423	20968.9	18123.6	0.97544	20509.8	17741.2	0.95427	20592.6	17930
328	1.1224	20042.9	18156.9	0.61241	9488.04	7933.17	0.64779	10394.6	8708.8	0.73397	12183.6	10240.3	0.82215	14102.3	11988.3	0.90116	15956.2	13665.1	0.97849	17866.8	15372.5	1.03828	19533	16838.8	1.06331	20592.3	17781.8	1.06032	21121.1	18212.4	1.02973	21081.5	18236.2	0.98063	20618.9	17850.4	0.95939	20703.1	18040.4
327	1.12715	20127.7	18241.8	0.62056	9614.31	8059.44	0.65537	10516.2	8830.43	0.7409	12298.6	10355.3	0.82877	14215.8	12101.9	0.90713	16061.9	13770.8	0.98393	17966.1	15471.9	1.04346	19630.5	16936.3	1.06862	20695.1	17884.7	1.06601	21234.4	18325.8	1.03537	21197	18351.6	0.98609	20733.7	17965.2	0.96462	20816	18153.3
326	1.13227	20219.1	18333.2	0.62909	9746.46	8191.59	0.66325	10642.7	8956.87	0.7482	12419.8	10476.5	0.83556	14332.3	12218.4	0.91341	16173.1	13882	0.98987	18074.6	15580.3	1.0491	19736.6	17042.4	1.07431	20805.3	17994.9	1.07212	21356.1	18447.5	1.04129	21318.2	18472.8	0.99179	20853.5	18085	0.97036	20939.9	18277.2
325	1.13734	20309.6	18423.7	0.63815	9886.83	8331.96	0.67141	10773.6	9087.81	0.756	12549.3	10606	0.84277	14456	12342	0.92008	16291.2	14000.1	0.99626	18191.3	15697	1.05528	19852.9	17158.7	1.08036	20922.5	18112	1.07844	21482	18573.4	1.04757	21446.7	18601.4	0.99764	20976.5	18208	0.9762	21065.9	18403.2
324	1.14298	20410.4	18524.4	0.64751	10031.8	8476.97	0.68007	10912.6	9226.77	0.76412	12684.1	10740.8	0.85015	14582.6	12468.6	0.92721	16417.4	14126.4	1.00273	18309.4	15815.2	1.06189	19977.2	17283	1.08716	21054.2	18243.7	1.08512	21615.1	18706.4	1.05403	21579	18733.7	1.0039	21108.2	18339.6	0.98236	21198.8	18536.1
323	1.1493	20523.2	18637.3	0.65745	10185.8	8630.97	0.68917	11058.6	9372.79	0.77287	12829.3	10886	0.85835	14723.2	12609.3	0.93509	16556.9	14265.9	1.01014	18444.7	15950.5	1.06885	20108.1	17414	1.09464	21199	18388.6	1.09258	21763.7	18855	1.06135	21728.8	18883.5	1.01078	21252.8	18484.3	0.9892	21346.4	18683.7
322	1.15626	20647.5	18761.6	0.66774	10345.3	8790.39	0.69894	11215.4	9529.56	0.78229	12985.7	11042.4	0.86723	14875.5	12761.6	0.94373	16709.9	14418.9	1.01812	18590.4	16096.2	1.07679	20257.5	17563.3	1.10265	21354.1	18543.7	1.10039	21919.2	19010.6	1.06901	21885.7	19040.4	1.01809	21406.5	18638	0.99643	21502.4	18839.7
321	1.16439	20792.7	18906.8	0.67895	10518.9	8964.07	0.70967	11387.6	9701.74	0.79254	13155.8	11212.5	0.877	15043.1	12929.2	0.95327	16878.8	14587.8	1.02718	18755.9	16261.6	1.08533	20418.2	17724	1.1114	21523.6	18713.2	1.10946	22099.9	19191.3	1.07793	22068.3	19223	1.02631	21579.4	18810.8	1.00474	21681.8	19019.1
320	1.1737	20958.9	19073	0.69125	10709.5	9154.63	0.72143	11576.3	9890.44	0.80368	13340.8	11397.4	0.88763	15225.4	13111.5	0.96359	17061.6	14770.5	1.03699	18935	16440.7	1.09509	20601.8	17907.6	1.12119	21713.2	18902.8	1.11925	22294.9	19386.3	1.08743	22262.8	19417.5	1.0356	21774.7	19006.2	1.01374	21876	19213.3
319	1.1846	21153.6	19267.6	0.70499	10922.4	9367.51	0.73445	11785.2	10099.4	0.81636	13551.2	11607.9	0.89994	15436.6	13322.7	0.97548	17272.1	14981.1	1.04823	19140.2	16646	1.10597	20806.5	18112.3	1.13217	21925.8	19115.4	1.13054	22519.8	19611.2	1.09844	22488.2	19642.9	1.04619	21997.4	19228.8	1.02411	22099.8	19437.1
318	1.19742	21382.5	19496.6	0.7207	11165.8	9610.9	0.74977	12031	10345.2	0.83125	13798.4	11855.1	0.91452	15686.7	13572.8	0.98926	17516.1	15225.1	1.06152	19382.9	16888.6	1.11944	21059.9	18365.7	1.1455	22184	19373.6	1.14392	22786.3	19877.7	1.11162	22758	19912.7	1.05884	22263.3	19494.8	1.03636	22364.1	19701.4
317	1.21307	21662	19776	0.73903	11449.8	9894.89	0.7676	12317.1	10631.3	0.84905	14093.9	12150.6	0.93163	15980.2	13866.2	1.00596	17811.8	15520.8	1.07765	19677.4	17183.2	1.13526	21357.5	18663.3	1.16098	22483.8	19673.3	1.15948	23096.3	20187.6	1.12683	23069.4	20224.1	1.07349	22571.4	19802.9	1.05066	22672.7	20010
316	1.23228	22005	20119.1	0.7609	11788.6	10233.7	0.78915	12662.9	10977.1	0.87033	14447.1	12503.8	0.95246	16337.5	14223.5	1.026	18166.6	15875.6	1.09737	20037.5	17543.2	1.15439	21717.4	19023.2	1.18006	22853.3	20042.9	1.17829	23471	20562.3	1.14519	23445.3	20600	1.09127	22945.2	20176.7	1.06804	23047.7	20385.1
315	1.25637	22435.2	20549.2	0.78729	12197.5	10642.6	0.81517	13080.4	11394.6	0.89584	14870.6	12927.3	0.97751	16767.1	14653.2	1.05063	18602.7	16311.7	1.12139	20476.1	17981.8	1.17781	22158	19463.8	1.20325	23302.4	20492	1.20135	23930.3	21021.7	1.16782	23908.6	21063.3	1.113	23402.1	20633.6	1.08931	23506.7	20844
314	1.28554	22956.1	21070.1	0.81962	12698.3	11143.5	0.84708	13592.5	11906.7	0.92723	15391.6	13448.3	1.00843	17297.5	15183.6	1.08087	19138.1	16847.1	1.1513	21022.2	18528	1.20702	22707.5	20013.3	1.23211	23861.3	21050.9	1.22963	24493.6	21585	1.19526	24470.4	21625	1.1396	23961.4	21192.9	1.11538	24069.3	21406.6
313	1.3221	23608.9	21723	0.85952	13316.5	11761.6	0.88635	14222.6	12536.8	0.96592	16033.9	14090.6	1.04657	17951.7	15837.8	1.11852	19804.8	17513.8	1.18817	21695.5	19201.2	1.24344	23392.7	20698.5	1.26789	24554.2	21743.8	1.26439	25186	22277.4	1.22927	25166.6	22321.3	1.17208	24644.3	21875.8	1.14733	24758.8	22096.1
312	1.36718	24413.9	22528	0.90945	14090.1	12535.2	0.93528	15007.8	13321.9	1.01433	16837.5	14894.2	1.094	18765.3	16651.4	1.1651	20629.5	18338.5	1.2342	22535.9	20041.7	1.28847	24239.8	21545.6	1.31215	25411.4	22600.9	1.30748	26044.4	23135.7	1.27136	26028.3	23183	1.21256	25495.5	22727	1.18699	25614.6	22951.9
311	1.42278	25406.8	23520.9	0.97134	15048.9	13494.1	0.99625	15986.1	14300.3	1.07427	17832.4	15889.1	1.15308	19778.7	17664.8	1.22293	21653.5	19362.5	1.29099	23572.9	21078.7	1.34444	25292.8	22598.6	1.3666	26465.8	23655.4	1.36103	27111.1	24202.4	1.3239	27104	24258.7	1.26288	26553.5	23785	1.23632	26679.1	24016.4
310	1.49007	26608.4	24722.5	1.04803	16237.1	14682.2	1.07166	17196.2	15510.3	1.14878	19069.3	17126	1.22623	21033.4	18919.5	1.29461	22922.7	20631.7	1.36119	24854.7	22360.5	1.4132	26586.4	23892.2	1.43377	27766.7	24956.3	1.42684	28422	25513.3	1.38834	28423.3	25577.9	1.32492	27858	25089.5	1.29678	27983.8	25321.1
309	1.56876	28013.6	26127.6	1.14291	17707.1	16152.2	1.16493	18692.8	17007	1.24058	20593.1	18649.8	1.3162	22576.7	20462.7	1.38291	24486.1	22195.1	1.44775	26435.3	23941	1.49787	28179.2	25485.1	1.51648	29368.5	26558	1.50772	30033.1	27124.4	1.46763	30046.5	27201.2	1.40112	29460.2	26691.7	1.37126	29591.1	26928.4
308	1.65741	29596.6	27710.7	1.26013	19523.1	17968.3	1.27971	20534.6	18848.8	1.35373	22471.4	20528.1	1.42718	24480.3	22366.4	1.49123	26404.1	24113.1	1.55391	28373.7	25879.5	1.60142	30127.3	27433.1	1.61835	31341.3	28530.9	1.60612	31993.1	29084.5	1.56406	32020.7	29175.4	1.49393	31411.6	28643.1	1.46198	31548.8	28886.1
307	1.75479	31335.5	29449.6	1.40334	21741.9	20187	1.41999	22785.6	21099.7	1.49162	24760.3	22817	1.56191	26791.3	24677.4	1.62314	28739.7	26448.7	1.6834	30738.1	28243.9	1.72783	32505.5	29811.3	1.74176	33731.3	30920.8	1.72659	34392.8	31484.2	1.68216	34438.6	31593.3	1.60751	33799.8	31031.2	1.57307	33946	31283.3
306	1.85416	33110	31224.1	1.57741	24438.7	22883.9	1.59025	25517.6	23831.8	1.65839	27528.6	25585.3	1.72495	29587.9	27474	1.78226	31557.1	29266.1	1.83978	33593.6	31099.3	1.88052	35378	32683.8	1.89054	36612.6	33802.1	1.87146	37278.6	34369.9	1.82411	37344.7	34499.4	1.74405	36670.7	33902.2	1.70663	36828.2	34165.5
305	2.04213	36466.6	34580.7	1.78628	27674.8	26119.9	1.79377	28783.3	27097.5	1.85683	30822.6	28879.3	1.91921	32920.1	30806.1	1.97243	34924.3	32633.3	2.02555	36985.6	34491.4	2.06256	38802.7	36108.5	2.06699	40029.7	37219.3	2.04504	40736.2	37827.6	1.99413	40825.5	37980.2	1.90762	40109.9	37341.4	1.86657	40279.6	37616.9
304	2.31109	41269.5	39383.5	2.03354	31505.5	29950.7	2.03435	32643.7	30957.9	2.09158	34719.4	32776.1	2.14827	36849.1	34735.2	2.19568	38877.2	36586.2	2.24432	40980.3	38486	2.27513	42801.7	40107.5	2.27479	44054	41243.6	2.24772	44773.5	41864.8	2.19271	44891	42045.7	2.09855	44124.4	41355.9	2.05325	44308.1	41645.4
303	2.67067	47690.5	45804.6	2.31859	35921.8	34366.9	2.31064	37077.2	35391.3	2.36156	39200.9	37257.6	2.41267	41384.3	39270.4	2.45271	43428.3	41137.3	2.49585	45573.1	43078.9	2.51961	47401.1	44706.9	2.51448	48695.9	45885.5	2.48245	49449.2	46540.6	2.42266	49598.7	46753.4	2.3197	48774.4	46005.9	2.26949	48974.4	46311.7
302	2.94132	52523.6	50637.6	2.63384	40806	39251.1	2.61808	42010.4	40324.6	2.66227	44192.6	42249.3	2.70681	46429.7	44315.8	2.73826	48484.3	46193.3	2.77303	50634.3	48140	2.79109	52508.4	49814.2	2.782	53876.8	51066.3	2.74451	54669.3	51760.7	2.67936	54854.1	52008.8	2.56667	53967.2	51198.7	2.51081	54182	51519.3
301	3.21693	57445.2	55559.2	2.95348	45758.1	44203.3	2.9316	47041.3	45355.4	2.97051	49309.3	47366	3.00895	51612.3	49498.3	3.03402	53721.1	51430.1	3.06078	55888.5	53394.2	3.07356	57822.5	55128.3	3.05912	59243.5	56433.1	3.02019	60160.7	57252.1	2.94937	60382	57536.7	2.82641	59428.5	56660	2.7648	59662.9	57000.2
300	3.39403	60607.7	58721.8	3.22929	50031.3	48476.4	3.20806	51477.4	49791.6	3.24308	53833.8	51890.5	3.27714	56212.5	54098.6	3.30049	58439.3	56148.2	3.32512	60715.2	58221	3.3314	62673.2	59979	3.31683	64234.4	61424	3.2857	65449.6	62540.9	3.20961	65709.8	62864.5	3.07663	64689.7	61921.2	3.00931	64939.3	62276.6

## Sheet: Fig 4b
Fig. 4b Redox titration of purified MBP-BTSL2-N with H2O2.
Sample		BTSL2-N reduced			+ 7 μL H₂O₂			+ 14 μL H₂O₂			+ 21 μL H₂O₂			+ 28 μL H₂O₂			+ 35 μL H₂O₂			+ 42 μL H₂O₂			+ 49 μL H₂O₂			+ 56 μL H₂O₂			+ 63 μL H₂O₂			+ 70 μL H₂O₂			+ 77 μL H₂O₂
Concentration		6.45455e-05			6.39064e-05			6.32799e-05			6.26655e-05			6.20629e-05			6.14719e-05			6.08919e-05			6.03229e-05			5.97643e-05			5.9216e-05			5.86777e-05			5.81491e-05
Correction Factor		1662.55			1641.15			1875			1977.48			2124.13			2265.91			2446.63			2630.35			2930.73			3001.47			2973.42			3028.33
Wavelength (nm)	ABS	Ɛ	Normalised ABS	ABS	Ɛ	Normalised ABS	ABS	Ɛ	Normalised ABS	ABS	Ɛ	Normalised ABS	ABS	Ɛ	Normalised ABS	ABS	Ɛ	Normalised ABS	ABS	Ɛ	Normalised ABS	ABS	Ɛ	Normalised ABS	ABS	Ɛ	Normalised ABS	ABS	Ɛ	Normalised ABS	ABS	Ɛ	Normalised ABS	ABS	Ɛ	Normalised ABS
450	0.20784	3220.06	1557.51	0.21628	3384.33	1743.17	0.23743	3752.06	1877.06	0.25125	4009.38	2031.9	0.26601	4286.13	2162	0.27997	4554.44	2288.53	0.29307	4812.95	2366.32	0.30916	5125.09	2494.74	0.3169	5302.5	2371.77	0.31225	5273.07	2271.6	0.30977	5279.18	2305.76	0.34137	5870.6	2842.27
449	0.21149	3276.61	1614.06	0.21999	3442.38	1801.23	0.24115	3810.85	1935.85	0.25527	4073.53	2096.05	0.26953	4342.85	2218.72	0.2837	4615.12	2349.2	0.29618	4864.03	2417.4	0.31223	5175.98	2545.64	0.31996	5353.7	2422.97	0.31529	5324.4	2322.94	0.31293	5333.03	2359.61	0.34413	5918.07	2889.73
448	0.21575	3342.61	1680.06	0.224	3505.13	1863.98	0.24538	3877.7	2002.69	0.25941	4139.6	2162.12	0.27344	4405.85	2281.72	0.28755	4677.75	2411.84	0.2999	4925.12	2478.49	0.31598	5238.15	2607.8	0.32325	5408.75	2478.02	0.31818	5373.21	2371.74	0.31613	5387.57	2414.15	0.34707	5968.63	2940.29
447	0.22054	3416.82	1754.27	0.22871	3578.83	1937.68	0.25	3950.7	2075.7	0.26402	4213.16	2235.68	0.27792	4478.03	2353.9	0.29198	4749.82	2483.9	0.3035	4984.24	2537.61	0.31988	5302.8	2672.45	0.32708	5472.83	2542.1	0.32202	5438.06	2436.59	0.31999	5453.35	2479.93	0.35055	6028.47	3000.14
446	0.22582	3498.62	1836.07	0.23367	3656.44	2015.29	0.25511	4031.46	2156.45	0.2687	4287.85	2310.36	0.28296	4559.24	2435.11	0.29625	4819.28	2553.36	0.30773	5053.71	2607.08	0.32379	5367.62	2737.27	0.33084	5535.75	2605.02	0.32535	5494.29	2492.83	0.32349	5513	2539.58	0.354	6087.8	3059.47
445	0.2312	3581.97	1919.42	0.23946	3747.04	2105.89	0.26019	4111.73	2236.73	0.27405	4373.22	2395.74	0.28833	4645.77	2521.63	0.30115	4898.99	2633.07	0.31216	5126.46	2679.83	0.32801	5437.57	2807.23	0.33574	5617.73	2687.01	0.33072	5584.98	2583.51	0.32835	5595.82	2622.41	0.35866	6167.94	3139.61
444	0.23624	3660.06	1997.51	0.24442	3824.66	2183.51	0.26493	4186.64	2311.64	0.27874	4448.06	2470.58	0.29333	4726.33	2602.2	0.30558	4971.05	2705.14	0.31617	5192.31	2745.68	0.33185	5501.23	2870.89	0.33944	5679.64	2748.92	0.33428	5645.09	2643.63	0.33181	5654.79	2681.37	0.36198	6225.04	3196.7
443	0.2418	3746.2	2083.65	0.24996	3911.35	2270.2	0.27052	4274.98	2399.97	0.28421	4535.35	2557.87	0.29874	4813.5	2689.37	0.31106	5060.2	2794.29	0.32125	5275.74	2829.11	0.33659	5579.81	2949.46	0.34396	5755.27	2824.55	0.33872	5720.07	2718.61	0.33652	5735.06	2761.64	0.36597	6293.65	3265.32
442	0.24701	3826.92	2164.37	0.25559	3999.44	2358.29	0.27609	4363	2488	0.2899	4626.15	2648.67	0.30438	4904.38	2780.24	0.31626	5144.79	2878.88	0.32589	5351.94	2905.31	0.34116	5655.57	3025.22	0.34833	5828.39	2897.67	0.34287	5790.16	2788.69	0.34062	5804.93	2831.51	0.36971	6357.97	3329.64
441	0.25244	3911.04	2248.49	0.26115	4086.45	2445.3	0.28167	4451.18	2576.18	0.29586	4721.26	2743.77	0.3098	4991.71	2867.57	0.32117	5224.67	2958.75	0.33082	5432.9	2986.27	0.34591	5734.31	3103.96	0.353	5906.54	2975.81	0.34769	5871.55	2870.09	0.34534	5885.37	2911.95	0.37422	6435.53	3407.2
440	0.2577	3992.54	2329.99	0.26642	4168.91	2527.76	0.28652	4527.82	2652.82	0.30119	4806.31	2828.83	0.31446	5066.79	2942.66	0.32566	5297.71	3031.79	0.33495	5500.73	3054.1	0.35057	5811.56	3181.22	0.35761	5983.67	3052.94	0.35282	5958.19	2956.72	0.34999	5964.62	2991.2	0.37874	6513.26	3484.93
439	0.26348	4082.08	2419.54	0.27196	4255.6	2614.45	0.29218	4617.27	2742.26	0.30655	4891.85	2914.36	0.31945	5147.19	3023.06	0.33096	5383.93	3118.01	0.33985	5581.2	3134.57	0.35534	5890.64	3260.29	0.36261	6067.33	3136.61	0.35784	6042.96	3041.49	0.35523	6053.92	3080.5	0.38336	6592.71	3564.38
438	0.26914	4169.77	2507.23	0.27788	4348.23	2707.08	0.29759	4702.76	2827.76	0.31146	4970.2	2992.72	0.3249	5235.01	3110.87	0.33661	5475.84	3209.92	0.34498	5665.45	3218.82	0.3606	5977.83	3347.49	0.36745	6148.32	3217.59	0.36284	6127.4	3125.93	0.36004	6135.89	3162.47	0.38805	6673.37	3645.03
437	0.27524	4264.28	2601.73	0.28412	4445.88	2804.73	0.30355	4796.95	2921.94	0.31659	5052.06	3074.58	0.33077	5329.59	3205.46	0.34207	5564.66	3298.75	0.35046	5755.44	3308.81	0.36607	6068.51	3438.17	0.3729	6239.51	3308.78	0.36816	6217.24	3215.77	0.36535	6226.39	3252.97	0.39317	6761.42	3733.08
436	0.28231	4373.82	2711.27	0.29094	4552.6	2911.45	0.30943	4889.87	3014.86	0.32282	5151.48	3174	0.33691	5428.52	3304.39	0.34775	5657.06	3391.15	0.35631	5851.51	3404.88	0.37135	6156.04	3525.7	0.37884	6338.9	3408.17	0.37467	6327.17	3325.71	0.37131	6327.96	3354.54	0.39888	6859.61	3831.28
435	0.28986	4490.79	2828.24	0.29864	4673.09	3031.93	0.31596	4993.06	3118.05	0.32921	5253.45	3275.97	0.34293	5525.52	3401.39	0.35353	5751.09	3485.17	0.36198	5944.63	3498	0.37717	6252.52	3622.18	0.38434	6430.93	3500.2	0.38012	6419.21	3417.74	0.37703	6425.44	3452.02	0.40386	6945.25	3916.92
434	0.2981	4618.45	2955.9	0.30694	4802.96	3161.81	0.32315	5106.68	3231.68	0.33591	5360.37	3382.88	0.34924	5627.19	3503.06	0.35991	5854.87	3588.96	0.36836	6049.41	3602.78	0.38324	6353.15	3722.8	0.39063	6536.18	3605.45	0.38678	6531.68	3530.21	0.38369	6538.94	3565.52	0.40977	7046.89	4018.56
433	0.30668	4751.38	3088.83	0.31571	4940.19	3299.04	0.33041	5221.41	3346.4	0.3428	5470.32	3492.83	0.35624	5739.98	3615.85	0.36676	5966.31	3700.39	0.37495	6157.63	3711	0.39019	6468.36	3838.01	0.3974	6649.45	3718.73	0.39333	6642.29	3640.83	0.3903	6651.59	3678.17	0.4166	7164.35	4136.01
432	0.3148	4877.18	3214.63	0.3237	5065.22	3424.07	0.33722	5329.03	3454.02	0.34928	5573.72	3596.24	0.36278	5845.36	3721.22	0.37356	6076.93	3811.01	0.38135	6262.73	3816.1	0.39619	6567.83	3937.48	0.40354	6752.19	3821.46	0.39945	6745.64	3744.18	0.39629	6753.67	3780.26	0.4224	7264.09	4235.76
431	0.32202	4989.04	3326.49	0.33102	5179.76	3538.61	0.34396	5435.54	3560.53	0.35599	5680.8	3703.31	0.36885	5943.16	3819.03	0.38009	6183.15	3917.24	0.38758	6365.05	3918.42	0.40281	6677.57	4047.22	0.41019	6863.46	3932.73	0.4055	6847.81	3846.34	0.40274	6863.6	3890.18	0.42866	7371.74	4343.41
430	0.32833	5086.8	3424.25	0.33772	5284.6	3643.45	0.35037	5536.83	3661.83	0.36164	5770.96	3793.48	0.37449	6034.04	3909.9	0.38636	6285.15	4019.24	0.39412	6472.45	4025.82	0.40953	6788.97	4158.62	0.41639	6967.2	4036.47	0.41147	6948.63	3947.16	0.40911	6972.16	3998.74	0.43446	7471.49	4443.16
429	0.33313	5161.17	3498.62	0.3426	5360.97	3719.82	0.35502	5610.32	3735.31	0.367	5856.49	3879.01	0.37947	6114.28	3990.14	0.39208	6378.2	4112.29	0.40014	6571.31	4124.68	0.41617	6899.04	4268.7	0.42268	7072.45	4141.72	0.4183	7063.97	4062.5	0.41513	7074.75	4101.33	0.44019	7570.03	4541.69
428	0.33677	5217.56	3555.01	0.34608	5415.42	3774.27	0.35908	5674.48	3799.47	0.37135	5925.91	3948.43	0.38431	6192.26	4068.13	0.3973	6463.12	4197.2	0.4059	6665.91	4219.28	0.4225	7003.98	4373.63	0.42917	7181.04	4250.31	0.42501	7177.28	4175.82	0.42168	7186.38	4212.96	0.44651	7678.71	4650.38
427	0.33815	5238.94	3576.39	0.34743	5436.55	3795.4	0.36079	5701.5	3826.49	0.37439	5974.42	3996.94	0.38768	6246.56	4122.43	0.40138	6529.49	4263.58	0.41048	6741.12	4294.49	0.42779	7091.67	4461.33	0.43495	7277.75	4347.03	0.43084	7275.73	4274.27	0.42771	7289.14	4315.72	0.45204	7773.81	4745.48
426	0.33744	5227.94	3565.39	0.34746	5437.01	3795.86	0.3611	5706.4	3831.39	0.37554	5992.77	4015.29	0.3901	6285.55	4161.42	0.40405	6572.93	4307.01	0.41433	6804.35	4357.72	0.43288	7176.05	4545.71	0.43986	7359.91	4429.18	0.43529	7350.88	4349.42	0.43259	7372.31	4398.89	0.45719	7862.38	4834.05
425	0.33565	5200.21	3537.66	0.34599	5414.01	3772.86	0.36056	5697.86	3822.86	0.37605	6000.91	4023.43	0.39168	6311.01	4186.88	0.40672	6616.36	4350.45	0.41837	6870.7	4424.07	0.43726	7248.66	4618.32	0.44502	7446.25	4515.52	0.44016	7433.12	4431.66	0.43749	7455.82	4482.4	0.46208	7946.47	4918.14
424	0.33356	5167.83	3505.28	0.34406	5383.81	3742.66	0.35979	5685.7	3810.69	0.37607	6001.23	4023.75	0.39318	6335.18	4211.05	0.40908	6654.75	4388.84	0.42279	6943.28	4496.65	0.44216	7329.89	4699.55	0.45003	7530.08	4599.35	0.44537	7521.11	4519.64	0.44236	7538.81	4565.39	0.46636	8020.08	4991.75
423	0.33149	5135.76	3473.21	0.34135	5341.41	3700.26	0.35946	5680.48	3805.48	0.37665	6010.49	4033	0.39497	6364.02	4239.89	0.41214	6704.53	4438.62	0.42719	7015.54	4568.91	0.44717	7412.94	4782.6	0.45558	7622.94	4692.22	0.45131	7621.42	4619.95	0.44807	7636.12	4662.7	0.4711	8101.59	5073.26
422	0.32797	5081.23	3418.68	0.33797	5288.52	3647.37	0.35753	5649.98	3774.98	0.37643	6006.97	4029.49	0.39617	6383.36	4259.22	0.41448	6742.6	4476.68	0.43087	7075.98	4629.35	0.45232	7498.32	4867.97	0.46079	7710.12	4779.39	0.45668	7712.1	4710.64	0.45347	7728.15	4754.73	0.47543	8176.06	5147.72
421	0.32454	5028.08	3365.54	0.33499	5241.89	3600.74	0.35614	5628.02	3753.01	0.37634	6005.54	4028.05	0.39709	6398.18	4274.05	0.41675	6779.52	4513.61	0.43459	7137.07	4690.44	0.45749	7584.02	4953.68	0.46626	7801.65	4870.92	0.46268	7813.43	4811.96	0.45887	7820.18	4846.76	0.48061	8265.14	5236.81
420	0.31958	4951.24	3288.69	0.33134	5184.77	3543.62	0.35419	5597.2	3722.2	0.37418	5971.07	3993.59	0.39716	6399.31	4275.18	0.4191	6817.75	4551.84	0.43848	7200.95	4754.32	0.46206	7659.78	5029.44	0.47129	7885.81	4955.08	0.46753	7895.33	4893.87	0.46401	7907.78	4934.36	0.48563	8351.47	5323.13
419	0.3167	4906.62	3244.07	0.32829	5137.04	3495.89	0.35293	5577.29	3702.28	0.37506	5985.11	4007.63	0.39847	6420.42	4296.28	0.42197	6864.44	4598.53	0.44276	7271.24	4824.61	0.46623	7728.91	5098.57	0.4766	7974.66	5043.93	0.4724	7977.57	4976.11	0.46918	7995.88	5022.47	0.49083	8440.89	5412.56
418	0.31263	4843.56	3181.01	0.32532	5090.57	3449.42	0.35146	5554.06	3679.05	0.37494	5983.2	4005.71	0.3992	6432.18	4308.05	0.42394	6896.49	4630.57	0.44637	7330.53	4883.9	0.47042	7798.37	5168.02	0.48048	8039.58	5108.85	0.47621	8041.91	5040.45	0.47298	8060.65	5087.23	0.49409	8496.96	5468.62
417	0.31006	4803.75	3141.2	0.3223	5043.31	3402.16	0.34998	5530.67	3655.67	0.37541	5990.7	4013.21	0.40016	6447.65	4323.51	0.42619	6933.09	4667.18	0.44939	7380.12	4933.49	0.47427	7862.19	5231.85	0.48443	8105.67	5174.95	0.48006	8106.93	5105.46	0.47715	8131.71	5158.29	0.49762	8557.66	5529.33
416	0.30681	4753.39	3090.85	0.3199	5005.76	3364.61	0.34828	5503.81	3628.8	0.37505	5984.95	4007.47	0.401	6461.18	4337.05	0.42828	6967.09	4701.18	0.45278	7435.8	4989.17	0.47888	7938.62	5308.27	0.48794	8164.4	5233.68	0.48347	8164.51	5163.05	0.4809	8195.62	5222.2	0.50105	8616.65	5588.32
415	0.30435	4715.28	3052.73	0.31764	4970.39	3329.24	0.34736	5489.27	3614.26	0.37579	5996.76	4019.28	0.40281	6490.35	4366.21	0.43082	7008.41	4742.5	0.45605	7489.5	5042.87	0.4825	7998.63	5368.28	0.49275	8244.89	5314.16	0.48854	8250.13	5248.67	0.48541	8272.48	5299.06	0.50583	8698.85	5670.52
414	0.30232	4683.83	3021.28	0.31601	4944.89	3303.74	0.34656	5476.62	3601.62	0.37627	6004.42	4026.94	0.40449	6517.42	4393.28	0.43355	7052.82	4786.91	0.45898	7537.62	5090.99	0.48706	8074.22	5443.87	0.49705	8316.84	5386.11	0.49331	8330.69	5329.22	0.48997	8350.19	5376.77	0.51002	8770.91	5742.57
413	0.30052	4655.94	2993.39	0.31465	4923.61	3282.46	0.34683	5480.89	3605.89	0.37701	6016.23	4038.75	0.40634	6547.22	4423.09	0.43568	7087.47	4821.56	0.4625	7595.42	5148.79	0.49051	8131.41	5501.07	0.50085	8380.42	5449.69	0.49681	8389.79	5388.33	0.49419	8422.11	5448.69	0.51319	8825.42	5797.09
412	0.29996	4647.27	2984.72	0.31386	4911.25	3270.1	0.34718	5486.42	3611.42	0.37831	6036.98	4059.49	0.4085	6582.03	4457.89	0.43824	7129.12	4863.2	0.4662	7656.19	5209.56	0.49455	8198.39	5568.04	0.50506	8450.86	5520.14	0.50116	8463.25	5461.79	0.49863	8497.78	5524.36	0.51727	8895.59	5867.25
411	0.29984	4645.41	2982.86	0.31382	4910.62	3269.47	0.34742	5490.21	3615.21	0.37924	6051.82	4074.33	0.41039	6612.48	4488.35	0.44125	7178.08	4912.17	0.46982	7715.64	5269.01	0.49802	8255.91	5625.56	0.51002	8533.86	5603.13	0.50602	8545.32	5543.86	0.50369	8584.01	5610.59	0.52174	8972.46	5944.13
410	0.29872	4628.06	2965.51	0.31299	4897.63	3256.48	0.3478	5496.22	3621.22	0.38015	6066.34	4088.85	0.41218	6641.32	4517.19	0.44381	7219.73	4953.81	0.47294	7766.87	5320.24	0.50186	8319.57	5689.22	0.51441	8607.31	5676.58	0.51047	8620.47	5619.01	0.50762	8650.99	5677.57	0.5257	9040.56	6012.23
409	0.2986	4626.2	2963.65	0.3132	4900.92	3259.77	0.34904	5515.82	3640.81	0.38199	6095.7	4118.22	0.41416	6673.23	4549.09	0.44627	7259.74	4993.83	0.47616	7819.75	5373.13	0.506	8388.2	5757.85	0.51797	8666.88	5736.15	0.51364	8674.01	5672.54	0.51098	8708.25	5734.83	0.52834	9085.96	6057.63
408	0.29871	4627.9	2965.35	0.31305	4898.57	3257.42	0.35001	5531.14	3656.14	0.38361	6121.55	4144.07	0.41641	6709.48	4585.35	0.44834	7293.42	5027.5	0.47908	7867.71	5421.08	0.50995	8453.68	5823.33	0.52183	8731.47	5800.74	0.51766	8741.89	5740.43	0.51464	8770.63	5797.21	0.53184	9146.15	6117.82
407	0.29961	4641.85	2979.3	0.31466	4923.76	3282.61	0.35148	5554.37	3679.37	0.38614	6161.92	4184.44	0.41973	6762.97	4638.84	0.45215	7355.4	5089.48	0.48244	7922.89	5476.26	0.51507	8538.55	5908.21	0.5264	8807.93	5877.21	0.52151	8806.91	5805.44	0.51926	8849.36	5875.94	0.53585	9215.11	6186.78
406	0.29972	4643.55	2981	0.31568	4939.73	3298.57	0.35323	5582.03	3707.02	0.38788	6189.69	4212.21	0.42224	6803.42	4679.28	0.45627	7422.42	5156.51	0.48644	7988.58	5541.95	0.51921	8607.19	5976.84	0.53051	8876.7	5945.98	0.52612	8884.76	5883.29	0.52339	8919.75	5946.33	0.53999	9286.31	6257.97
405	0.30027	4652.07	2989.52	0.31665	4954.9	3313.75	0.35468	5604.94	3729.94	0.38978	6220.01	4242.53	0.42454	6840.48	4716.34	0.46	7483.1	5217.18	0.49009	8048.52	5601.89	0.52301	8670.18	6039.83	0.53639	8975.09	6044.36	0.53202	8984.39	5982.93	0.52895	9014.5	6041.08	0.54568	9384.16	6355.83
404	0.30169	4674.07	3011.52	0.31833	4981.19	3340.04	0.35649	5633.55	3758.54	0.39268	6266.29	4288.8	0.42772	6891.71	4767.58	0.46362	7541.99	5276.07	0.49471	8124.39	5677.76	0.52757	8745.77	6115.43	0.54152	9060.93	6130.2	0.53779	9081.83	6080.37	0.53405	9101.42	6128	0.55064	9469.46	6441.12
403	0.30218	4681.66	3019.11	0.31837	4981.82	3340.67	0.35748	5649.19	3774.19	0.39462	6297.25	4319.76	0.43004	6929.1	4804.96	0.46695	7596.16	5330.24	0.49921	8198.29	5751.66	0.53204	8819.87	6189.53	0.54678	9148.94	6218.21	0.54305	9170.66	6169.2	0.53908	9187.14	6213.72	0.55557	9554.24	6525.91
402	0.30351	4702.27	3039.72	0.32023	5010.92	3369.77	0.35946	5680.48	3805.48	0.39784	6348.63	4371.15	0.43346	6984.2	4860.07	0.47106	7663.02	5397.1	0.50382	8274	5827.37	0.53878	8931.61	6301.26	0.55282	9250	6319.28	0.54824	9258.31	6256.84	0.54538	9294.5	6321.09	0.56111	9649.51	6621.18
401	0.30372	4705.52	3042.97	0.32053	5015.62	3374.47	0.36093	5703.71	3828.71	0.39994	6382.14	4404.66	0.43617	7027.87	4903.73	0.47465	7721.42	5455.5	0.50845	8350.04	5903.41	0.54348	9009.52	6379.17	0.55732	9325.3	6394.57	0.55336	9344.77	6343.3	0.54988	9371.19	6397.78	0.56525	9720.71	6692.37
400	0.30481	4722.41	3059.86	0.32133	5028.14	3386.99	0.36245	5727.73	3852.73	0.40243	6421.88	4444.39	0.43994	7088.61	4964.48	0.479	7792.18	5526.27	0.51237	8414.41	5967.79	0.54826	9088.76	6458.41	0.56323	9424.19	6493.46	0.55916	9442.72	6441.25	0.55583	9472.6	6499.18	0.5707	9814.43	6786.1
399	0.30564	4735.27	3072.72	0.32209	5040.03	3398.88	0.36294	5735.47	3860.47	0.40392	6445.65	4468.17	0.44289	7136.14	5012.01	0.48236	7846.84	5580.93	0.51633	8479.45	6032.82	0.55325	9171.48	6541.14	0.56798	9503.67	6572.94	0.56403	9524.96	6523.49	0.56058	9553.55	6580.13	0.57521	9891.99	6863.66
398	0.30631	4745.65	3083.1	0.32311	5055.99	3414.84	0.36386	5750.01	3875.01	0.40576	6475.02	4497.53	0.44592	7184.96	5060.83	0.48616	7908.66	5642.74	0.52106	8557.13	6110.5	0.55815	9252.71	6622.37	0.574	9604.39	6673.67	0.57028	9630.5	6629.04	0.56715	9665.51	6692.1	0.58109	9993.11	6964.78
397	0.30777	4768.27	3105.72	0.3254	5091.82	3450.67	0.36588	5781.93	3906.93	0.4092	6529.91	4552.43	0.44996	7250.06	5125.93	0.49059	7980.72	5714.81	0.52769	8666.01	6219.38	0.56549	9374.39	6744.04	0.58073	9717	6786.28	0.57731	9749.22	6747.76	0.57423	9786.17	6812.75	0.58751	10103.5	7075.18
396	0.30938	4793.21	3130.66	0.32758	5125.93	3484.78	0.36925	5835.19	3960.19	0.41263	6584.64	4607.16	0.4555	7339.32	5215.19	0.49588	8066.78	5800.87	0.53444	8776.86	6330.23	0.57275	9494.74	6864.4	0.58866	9849.69	6918.96	0.58601	9896.14	6894.68	0.58219	9921.83	6948.41	0.59585	10246.9	7218.61
395	0.31139	4824.35	3161.8	0.33022	5167.25	3526.09	0.37291	5893.03	4018.02	0.41701	6654.54	4677.06	0.46013	7413.93	5289.79	0.50297	8182.12	5916.2	0.54167	8895.59	6448.97	0.5813	9636.48	7006.13	0.5969	9987.57	7056.84	0.59441	10038	7036.53	0.59052	10063.8	7090.37	0.6036	10380.2	7351.89
394	0.3134	4855.49	3192.94	0.3329	5209.18	3568.03	0.37605	5942.65	4067.65	0.42178	6730.66	4753.17	0.46496	7491.75	5367.62	0.50818	8266.87	6000.96	0.54812	9001.52	6554.89	0.58911	9765.95	7135.6	0.60411	10108.2	7177.48	0.60087	10147.1	7145.62	0.59741	10181.2	7207.79	0.61017	10493.2	7464.87
393	0.31502	4880.59	3218.04	0.33473	5237.82	3596.67	0.37887	5987.21	4112.21	0.42584	6795.45	4817.96	0.46956	7565.87	5441.73	0.51366	8356.02	6090.1	0.55418	9101.04	6654.41	0.59697	9896.25	7265.9	0.61198	10239.9	7309.16	0.60843	10274.8	7273.29	0.6049	10308.9	7335.44	0.61731	10616	7587.66
392	0.31691	4909.87	3247.32	0.3369	5271.77	3630.62	0.38121	6024.19	4149.19	0.42927	6850.18	4872.7	0.47433	7642.73	5518.59	0.51851	8434.92	6169	0.55964	9190.71	6744.08	0.60379	10009.3	7378.96	0.6197	10369.1	7438.34	0.6161	10404.3	7402.82	0.61285	10444.3	7470.93	0.62483	10745.3	7716.98
391	0.31869	4937.45	3274.9	0.33841	5295.4	3654.25	0.3833	6057.22	4182.22	0.43253	6902.2	4924.72	0.47923	7721.68	5597.54	0.52452	8532.68	6266.77	0.56511	9280.54	6833.91	0.61104	10129.5	7499.15	0.62812	10510	7579.22	0.62412	10539.7	7538.25	0.62162	10593.8	7620.39	0.63352	10894.8	7866.43
390	0.32012	4959.61	3297.06	0.34031	5325.13	3683.98	0.38603	6100.36	4225.36	0.43619	6960.61	4983.13	0.48368	7793.38	5669.25	0.53131	8643.14	6377.23	0.57165	9387.94	6941.31	0.61762	10238.6	7608.23	0.63444	10615.7	7684.97	0.63087	10653.7	7652.24	0.62773	10697.9	7724.52	0.63967	11000.5	7972.19
389	0.32148	4980.68	3318.13	0.34192	5350.33	3709.18	0.38828	6135.92	4260.91	0.43963	7015.5	5038.02	0.48798	7862.66	5738.53	0.53649	8727.41	6461.49	0.578	9492.23	7045.6	0.62346	10335.4	7705.04	0.64094	10724.5	7793.73	0.6378	10770.7	7769.27	0.63425	10809	7835.63	0.64552	11101.1	8072.79
388	0.32311	5005.93	3343.38	0.34396	5382.25	3741.1	0.39202	6195.02	4320.02	0.44361	7079.02	5101.53	0.49192	7926.15	5802.01	0.54221	8820.46	6554.54	0.58453	9599.46	7152.84	0.63017	10446.6	7816.27	0.64923	10863.2	7932.45	0.6464	10916	7914.5	0.64232	10946.6	7973.16	0.65271	11224.8	8196.44
387	0.32553	5043.42	3380.87	0.34735	5435.29	3794.14	0.39521	6245.43	4370.43	0.44841	7155.61	5178.13	0.49681	8004.94	5880.8	0.54856	8923.76	6657.84	0.59249	9730.19	7283.56	0.63784	10573.8	7943.42	0.65761	11003.4	8072.66	0.65454	11053.4	8051.96	0.65124	11098.6	8125.18	0.66073	11362.7	8334.36
386	0.32752	5074.25	3411.7	0.34934	5466.43	3825.28	0.39886	6303.11	4428.11	0.45292	7227.58	5250.1	0.50234	8094.04	5969.91	0.55556	9037.63	6771.72	0.59952	9845.64	7399.01	0.64701	10725.8	8095.44	0.66658	11153.5	8222.75	0.66329	11201.2	8199.73	0.65994	11246.9	8273.45	0.66924	11509	8480.71
385	0.32939	5103.23	3440.68	0.35198	5507.74	3866.59	0.40203	6353.21	4478.2	0.45763	7302.74	5325.26	0.50808	8186.53	6062.39	0.56252	9150.85	6884.94	0.60618	9955.01	7508.38	0.65588	10872.8	8242.48	0.67565	11305.2	8374.52	0.67272	11360.4	8358.98	0.66926	11405.7	8432.28	0.67825	11664	8635.66
384	0.33145	5135.14	3472.59	0.35357	5532.62	3891.47	0.40564	6410.25	4535.25	0.46167	7367.21	5389.73	0.51458	8291.26	6167.13	0.56983	9269.77	7003.85	0.61443	10090.5	7643.87	0.66567	11035.1	8404.77	0.6846	11455	8524.27	0.68205	11518	8516.53	0.67809	11556.2	8582.76	0.68711	11816.4	8788.02
383	0.33455	5183.17	3520.62	0.35723	5589.89	3948.74	0.4098	6475.99	4600.99	0.46685	7449.87	5472.39	0.52158	8404.05	6279.92	0.57732	9391.61	7125.7	0.62282	10228.3	7781.65	0.67494	11188.8	8558.45	0.69563	11639.6	8708.83	0.69322	11706.6	8705.17	0.68907	11743.3	8769.89	0.69779	12000	8971.69
382	0.33762	5230.73	3568.18	0.36052	5641.38	4000.23	0.41426	6546.47	4671.47	0.4725	7540.04	5562.55	0.52886	8521.35	6397.22	0.58481	9513.46	7247.54	0.632	10379	7932.41	0.68511	11357.4	8727.04	0.7041	11781.3	8850.55	0.70106	11839	8837.56	0.69721	11882	8908.61	0.70634	12147.1	9118.73
381	0.34097	5282.63	3620.08	0.36415	5698.18	4057.03	0.41786	6603.37	4728.36	0.47788	7625.89	5648.4	0.53477	8616.58	6492.44	0.5921	9632.05	7366.13	0.64057	10519.8	8073.15	0.69421	11508.2	8877.9	0.71486	11961.3	9030.59	0.71181	12020.6	9019.1	0.70788	12063.9	9090.45	0.71622	12317	9288.63
380	0.34303	5314.55	3652	0.36718	5745.59	4104.44	0.42166	6663.42	4788.41	0.48437	7729.45	5751.97	0.54132	8722.11	6597.98	0.59901	9744.46	7478.54	0.64859	10651.5	8204.86	0.70343	11661.1	9030.74	0.72307	12098.7	9167.97	0.71909	12143.5	9142.04	0.7168	12215.9	9242.47	0.72418	12453.9	9425.52
379	0.34619	5363.51	3700.96	0.37102	5805.68	4164.53	0.42511	6717.94	4842.93	0.48962	7813.23	5835.75	0.5477	8824.91	6700.78	0.60531	9846.94	7581.03	0.65718	10792.6	8345.93	0.71294	11818.7	9188.39	0.73348	12272.9	9342.15	0.73029	12332.6	9331.18	0.72732	12395.2	9421.75	0.73416	12625.5	9597.15
378	0.3492	5410.14	3747.59	0.37455	5860.92	4219.77	0.42976	6791.42	4916.41	0.49492	7897.81	5920.32	0.55491	8941.09	6816.95	0.61292	9970.74	7704.83	0.66599	10937.2	8490.61	0.72303	11986	9355.66	0.74385	12446.4	9515.66	0.74119	12516.7	9515.25	0.73781	12573.9	9600.53	0.74419	12798	9769.64
377	0.35219	5456.46	3793.92	0.37741	5905.67	4264.52	0.43343	6849.41	4974.41	0.49937	7968.82	5991.34	0.56055	9031.96	6907.83	0.62185	10116	7850.1	0.67371	11064	8617.4	0.7329	12149.6	9519.28	0.75527	12637.5	9706.75	0.75265	12710.2	9708.78	0.74892	12763.3	9789.87	0.75524	12988	9959.67
376	0.35436	5490.08	3827.54	0.37972	5941.82	4300.67	0.43776	6917.84	5042.84	0.50355	8035.52	6058.04	0.5659	9118.16	6994.03	0.63023	10252.3	7986.42	0.68255	11209.2	8762.57	0.74335	12322.9	9692.51	0.76566	12811.3	9880.6	0.76282	12882	9880.52	0.75946	12942.9	9969.49	0.7653	13161	10132.7
375	0.35728	5535.32	3872.77	0.38305	5993.92	4352.77	0.4415	6976.94	5101.94	0.50894	8121.54	6144.05	0.57204	9217.1	7092.96	0.63864	10389.1	8123.23	0.69176	11360.5	8913.82	0.75251	12474.7	9844.36	0.77606	12985.3	10054.6	0.77327	13058.5	10057	0.77025	13126.8	10153.4	0.77526	13332.3	10304
374	0.36152	5601.01	3938.46	0.38733	6060.9	4419.75	0.44609	7049.48	5174.47	0.51513	8220.31	6242.83	0.57887	9327.14	7203.01	0.64614	10511.2	8245.24	0.70058	11505.3	9058.67	0.76268	12643.3	10013	0.78584	13149	10218.3	0.78357	13232.4	10230.9	0.77986	13290.6	10317.2	0.78471	13494.8	10466.5
373	0.36516	5657.41	3994.86	0.39181	6131	4489.85	0.4507	7122.33	5247.33	0.52187	8327.87	6350.39	0.58607	9443.16	7319.02	0.65283	10620	8354.07	0.70913	11645.7	9199.08	0.77221	12801.3	10170.9	0.79663	13329.5	10398.8	0.7949	13423.7	10422.3	0.79074	13476	10502.6	0.79523	13675.7	10647.4
372	0.36956	5725.58	4063.03	0.39576	6192.81	4551.66	0.45579	7202.77	5327.76	0.52765	8420.1	6442.62	0.59341	9561.42	7437.29	0.66167	10763.8	8497.87	0.71826	11795.7	9349.02	0.78173	12959.1	10328.8	0.80618	13489.3	10558.6	0.80403	13577.9	10576.4	0.80024	13637.9	10664.5	0.80462	13837.2	10808.9
371	0.37314	5781.04	4118.49	0.39939	6249.61	4608.46	0.46098	7284.78	5409.78	0.53428	8525.9	6548.42	0.60089	9681.95	7557.81	0.67068	10910.4	8644.44	0.72737	11945.3	9498.63	0.79194	13128.4	10498	0.81617	13656.5	10725.8	0.8133	13734.5	10733	0.80999	13804.1	10830.6	0.81422	14002.3	10974
370	0.37808	5857.58	4195.03	0.4067	6364	4722.85	0.4686	7405.2	5530.2	0.53855	8594.04	6616.56	0.6093	9817.45	7693.32	0.68172	11090	8824.04	0.73695	12102.6	9655.96	0.80276	13307.7	10677.4	0.82966	13882.2	10951.5	0.8254	13938.8	10937.3	0.82145	13999.4	11025.9	0.82353	14162.4	11134.1
369	0.38138	5908.7	4246.15	0.41027	6419.86	4778.71	0.47242	7465.57	5590.56	0.546	8712.93	6735.45	0.61681	9938.46	7814.33	0.69019	11227.7	8961.82	0.7448	12231.5	9784.87	0.81206	13461.9	10831.5	0.83983	14052.4	11121.6	0.83771	14146.7	11145.2	0.83317	14199.1	11225.7	0.83457	14352.3	11323.9
368	0.38512	5966.65	4304.1	0.41355	6471.18	4830.03	0.47775	7549.8	5674.79	0.55334	8830.06	6852.58	0.62347	10045.8	7921.64	0.69762	11348.6	9082.69	0.75477	12395.2	9948.61	0.82274	13638.9	11008.6	0.84945	14213.3	11282.6	0.84766	14314.7	11313.2	0.84324	14370.7	11397.3	0.84402	14514.8	11486.4
367	0.38893	6025.68	4363.13	0.41612	6511.4	4870.25	0.48177	7613.32	5738.32	0.55969	8931.39	6953.91	0.63112	10169	8044.9	0.70411	11454.2	9188.27	0.76223	12517.7	10071.1	0.8326	13802.4	11172.1	0.85689	14337.8	11407.1	0.85561	14449	11447.5	0.85054	14495.1	11521.7	0.8518	14648.6	11620.2
366	0.39333	6093.85	4431.3	0.42124	6591.52	4950.37	0.4864	7686.49	5811.49	0.56621	9035.44	7057.95	0.63742	10270.5	8146.41	0.71257	11591.8	9325.89	0.77138	12668	10221.4	0.84397	13990.9	11360.5	0.86526	14477.9	11547.1	0.86314	14576.1	11574.7	0.85778	14618.5	11645.1	0.85958	14782.4	11754
365	0.39598	6134.9	4472.35	0.4251	6651.92	5010.77	0.49019	7746.38	5871.38	0.57054	9104.53	7127.05	0.64406	10377.5	8253.4	0.72102	11729.3	9463.35	0.7796	12803	10356.4	0.8534	14147.2	11516.9	0.87334	14613.1	11682.3	0.87055	14701.3	11699.8	0.86537	14747.9	11774.4	0.86716	14912.7	11884.4
364	0.40014	6199.35	4536.8	0.4305	6736.42	5095.27	0.49474	7818.29	5943.28	0.57699	9207.46	7229.98	0.65035	10478.9	8354.74	0.72865	11853.4	9587.48	0.78827	12945.4	10498.8	0.86234	14295.4	11665.1	0.88311	14776.5	11845.8	0.88093	14876.6	11875.1	0.87644	14936.5	11963.1	0.87591	15063.2	12034.9
363	0.40541	6281	4618.45	0.43485	6804.48	5163.33	0.49885	7883.24	6008.23	0.58339	9309.59	7332.11	0.65844	10609.2	8485.1	0.73663	11983.2	9717.29	0.79753	13097.5	10650.8	0.86935	14411.6	11781.3	0.89402	14959.1	12028.4	0.89237	15069.7	12068.3	0.88808	15134.9	12161.5	0.88663	15247.5	12219.2
362	0.41024	6355.83	4693.28	0.43924	6873.18	5232.03	0.50433	7969.83	6094.83	0.58944	9406.13	7428.65	0.66633	10736.4	8612.23	0.74313	12088.9	9823.03	0.80665	13247.2	10800.6	0.87786	14552.7	11922.3	0.90567	15154	12223.3	0.90388	15264.1	12262.6	0.89974	15333.6	12360.2	0.89808	15444.4	12416.1
361	0.41461	6423.54	4760.99	0.44322	6935.46	5294.31	0.5099	8057.86	6182.85	0.59376	9475.07	7497.59	0.67233	10833	8708.9	0.75189	12231.5	9965.54	0.81558	13393.9	10947.3	0.88678	14700.6	12070.2	0.91708	15344.9	12414.2	0.9154	15458.7	12457.2	0.91184	15539.8	12566.4	0.90944	15639.8	12611.5
360	0.41758	6469.55	4807	0.44817	7012.91	5371.76	0.51524	8142.24	6267.24	0.59894	9557.73	7580.25	0.67721	10911.7	8787.53	0.75804	12331.5	10065.6	0.82404	13532.8	11086.2	0.89493	14835.7	12205.3	0.92547	15485.3	12554.6	0.9231	15588.7	12587.2	0.91914	15664.2	12690.8	0.91754	15779.1	12750.8
359	0.42276	6549.8	4887.25	0.45323	7092.09	5450.94	0.52026	8221.57	6346.57	0.60458	9647.73	7670.25	0.68342	11011.7	8887.59	0.76512	12446.7	10180.8	0.83044	13637.9	11191.3	0.90267	14964	12333.6	0.9325	15603	12672.2	0.92927	15692.9	12691.4	0.92619	15784.4	12810.9	0.92397	15889.7	12861.3
358	0.42727	6619.68	4957.13	0.45797	7166.26	5525.11	0.5251	8298.06	6423.05	0.61049	9742.04	7764.56	0.69097	11133.4	9009.24	0.77207	12559.7	10293.8	0.83696	13745	11298.4	0.9102	15088.8	12458.5	0.94386	15793	12862.3	0.93842	15847.4	12845.9	0.93651	15960.2	12986.8	0.93481	16076.1	13047.8
357	0.43316	6710.93	5048.38	0.46398	7260.31	5619.16	0.53039	8381.66	6506.65	0.61775	9857.9	7880.41	0.69986	11276.6	9152.48	0.78159	12714.6	10448.7	0.84499	13876.9	11430.2	0.92088	15265.9	12635.5	0.95227	15933.8	13003	0.94625	15979.6	12978.2	0.9446	16098.1	13124.7	0.94271	16212	13183.6
356	0.43856	6794.59	5132.04	0.46908	7340.11	5698.96	0.53495	8453.72	6578.71	0.62405	9958.43	7980.95	0.70734	11397.1	9273.01	0.7882	12822.1	10556.2	0.85497	14040.8	11594.1	0.93085	15431.1	12800.8	0.96104	16080.5	13149.8	0.95558	16137.2	13135.7	0.95341	16248.3	13274.8	0.95068	16349	13320.7
355	0.44244	6854.7	5192.15	0.47201	7385.96	5744.81	0.54003	8534	6658.99	0.63039	10059.6	8082.12	0.71442	11511.2	9387.08	0.79684	12962.7	10696.8	0.86438	14195.3	11748.7	0.93997	15582.3	12952	0.96731	16185.4	13254.7	0.96423	16283.3	13281.8	0.95981	16357.3	13383.9	0.95672	16452.9	13424.6
354	0.44711	6927.06	5264.51	0.47747	7471.4	5830.25	0.54657	8637.35	6762.34	0.63611	10150.9	8173.4	0.72028	11605.6	9481.5	0.80376	13075.3	10809.3	0.87185	14318	11871.4	0.94856	15724.7	13094.4	0.9753	16319.1	13388.4	0.97235	16420.4	13418.9	0.96896	16513.3	13539.8	0.96557	16605.1	13576.8
353	0.45158	6996.31	5333.76	0.48226	7546.35	5905.2	0.55329	8743.54	6868.54	0.64152	10237.2	8259.73	0.72593	11696.7	9572.54	0.811	13193	10927.1	0.87763	14412.9	11966.3	0.95388	15812.9	13182.6	0.98518	16484.4	13553.7	0.98403	16617.6	13616.2	0.97849	16675.7	13702.3	0.97459	16760.2	13731.9
352	0.45653	7073	5410.45	0.48711	7622.24	5981.09	0.55871	8829.19	6954.19	0.64623	10312.4	8334.89	0.7302	11765.5	9641.34	0.81679	13287.2	11021.3	0.8844	14524.1	12077.5	0.96149	15939.1	13308.7	0.99387	16629.8	13699.1	0.9921	16753.9	13752.4	0.98737	16827	13853.6	0.98323	16908.8	13880.5
351	0.46399	7188.58	5526.03	0.49267	7709.24	6068.09	0.56369	8907.89	7032.89	0.65167	10399.2	8421.7	0.73667	11869.7	9745.59	0.82252	13380.4	11114.5	0.89145	14639.9	12193.2	0.96862	16057.3	13426.9	1.00208	16767.2	13836.5	0.99935	16876.3	13874.9	0.99417	16942.9	13969.5	0.9902	17028.7	14000.3
350	0.4693	7270.85	5608.3	0.49702	7777.31	6136.16	0.56753	8968.57	7093.57	0.6576	10493.8	8516.33	0.74407	11989	9864.82	0.83051	13510.4	11244.5	0.89811	14749.2	12302.6	0.97509	16164.5	13534.2	1.00814	16868.6	13937.9	1.0044	16961.6	13960.2	0.99888	17023.2	14049.7	0.99562	17121.9	14093.5
349	0.47713	7392.15	5729.61	0.50356	7879.65	6238.5	0.57506	9087.57	7212.56	0.6653	10616.7	8639.2	0.75137	12106.6	9982.45	0.83787	13630.1	11364.2	0.90751	14903.6	12457	0.98329	16300.5	13670.1	1.01453	16975.5	14044.8	1.00953	17048.3	14046.8	1.00587	17142.3	14168.9	1.00121	17218	14189.7
348	0.48173	7463.42	5800.87	0.50962	7974.48	6333.33	0.58048	9173.22	7298.21	0.67076	10703.8	8726.33	0.75637	12187.1	10063	0.8442	13733.1	11467.2	0.91321	14997.2	12550.6	0.99112	16430.3	13799.9	1.02107	17084.9	14154.2	1.0154	17147.4	14145.9	1.01325	17268.1	14294.6	1.00753	17326.7	14298.3
347	0.48756	7553.75	5891.2	0.51387	8040.98	6399.83	0.58505	9245.44	7370.43	0.67558	10780.7	8803.25	0.7608	12258.5	10134.4	0.84817	13797.7	11531.8	0.92111	15127	12680.3	0.99971	16572.7	13942.3	1.03099	17250.9	14320.2	1.0255	17318	14316.5	1.02346	17442.1	14468.6	1.01752	17498.5	14470.1
346	0.49322	7641.44	5978.89	0.52057	8145.82	6504.67	0.58842	9298.69	7423.69	0.67988	10849.4	8871.87	0.76579	12338.9	10214.8	0.85296	13875.6	11609.7	0.92492	15189.5	12742.9	1.00391	16642.3	14011.9	1.03846	17375.9	14445.2	1.03357	17454.2	14452.8	1.03051	17562.2	14588.8	1.02581	17641	14612.7
345	0.49766	7710.23	6047.68	0.52575	8226.88	6585.73	0.59356	9379.92	7504.92	0.68502	10931.4	8953.89	0.77181	12435.9	10311.8	0.85727	13945.7	11679.8	0.93041	15279.7	12833.1	1.00928	16731.3	14101	1.04485	17482.8	14552.1	1.04035	17568.7	14567.3	1.03547	17646.7	14673.3	1.03169	17742.2	14713.8
344	0.50501	7824.1	6161.55	0.533	8340.32	6699.17	0.59947	9473.31	7598.31	0.69313	11060.8	9083.31	0.77858	12545	10420.9	0.86576	14083.8	11817.9	0.93427	15343.1	12896.5	1.0177	16870.9	14240.5	1.05364	17629.9	14699.2	1.05091	17747.1	14745.6	1.04482	17806.1	14832.7	1.03978	17881.3	14853
343	0.5104	7907.61	6245.06	0.53769	8413.71	6772.56	0.6044	9551.22	7676.22	0.69936	11160.2	9182.73	0.78336	12622	10497.9	0.87134	14174.6	11908.7	0.93817	15407.1	12960.5	1.02419	16978.5	14348.1	1.05924	17723.6	14792.9	1.05572	17828.3	14826.8	1.04996	17893.7	14920.3	1.04358	17946.6	14918.3
342	0.51804	8025.97	6363.42	0.54362	8506.5	6865.35	0.61108	9656.79	7781.78	0.70439	11240.5	9262.99	0.79008	12730.3	10606.2	0.87827	14287.4	12021.4	0.94179	15466.6	13020	1.03044	17082.1	14451.7	1.06549	17828.2	14897.5	1.06482	17982	14980.5	1.05649	18005	15031.6	1.04938	18046.4	15018
341	0.52267	8097.7	6435.15	0.55068	8616.98	6975.83	0.6178	9762.98	7887.98	0.70838	11304.1	9326.66	0.79386	12791.2	10667.1	0.88334	14369.8	12103.9	0.94782	15565.6	13119	1.03442	17148.1	14517.7	1.07003	17904.2	14973.4	1.06613	18004.1	15002.6	1.06117	18084.7	15111.3	1.0529	18106.9	15078.6
340	0.53424	8276.96	6614.41	0.56044	8769.7	7128.55	0.62619	9895.57	8020.56	0.72082	11502.7	9525.18	0.80749	13010.8	10886.7	0.89533	14564.9	12299	0.96715	15883.1	13436.4	1.05107	17424.1	14793.7	1.08795	18204	15273.3	1.08558	18332.5	15331.1	1.08068	18417.2	15443.8	1.06955	18393.2	15364.9
339	0.54093	8380.61	6718.06	0.5667	8867.66	7226.51	0.63213	9989.43	8114.43	0.72668	11596.2	9618.69	0.81332	13104.8	10980.6	0.90118	14660	12394.1	0.97324	15983.1	13536.4	1.05761	17532.5	14902.1	1.09475	18317.8	15387.1	1.09235	18446.9	15445.4	1.08746	18532.8	15559.4	1.07605	18505	15476.7
338	0.54787	8488.13	6825.58	0.573	8966.24	7325.09	0.63793	10081.1	8206.09	0.73269	11692.1	9714.6	0.81931	13201.3	11077.1	0.9069	14753.1	12487.2	0.97941	16084.4	13637.8	1.06393	17637.3	15006.9	1.1014	18429.1	15498.3	1.09903	18559.7	15558.2	1.09418	18647.3	15673.9	1.08248	18615.6	15587.3
337	0.55454	8591.46	6928.92	0.57946	9067.32	7426.17	0.64383	10174.3	8299.32	0.73867	11787.5	9810.02	0.82526	13297.1	11173	0.91294	14851.3	12585.4	0.98543	16183.3	13736.6	1.07024	17741.9	15111.5	1.10799	18539.3	15608.6	1.10556	18669.9	15668.5	1.10072	18758.7	15785.3	1.08867	18722.1	15693.7
336	0.56152	8699.61	7037.06	0.58589	9167.94	7526.79	0.64987	10269.8	8394.77	0.74473	11884.2	9906.73	0.83123	13393.3	11269.2	0.9191	14951.6	12685.6	0.99178	16287.5	13840.9	1.07642	17844.3	15214	1.11463	18650.4	15719.7	1.11215	18781.2	15779.8	1.10744	18873.3	15899.9	1.09495	18830.1	15801.7
335	0.56858	8808.99	7146.44	0.59247	9270.9	7629.75	0.65593	10365.5	8490.54	0.75073	11980	10002.5	0.83737	13492.3	11368.1	0.92526	15051.8	12785.9	0.99808	16391	13944.4	1.08277	17949.6	15319.2	1.12132	18762.4	15831.6	1.11882	18893.9	15892.4	1.11413	18987.3	16013.9	1.10125	18938.4	15910.1
334	0.57593	8922.86	7260.31	0.5991	9374.65	7733.5	0.66234	10466.8	8591.83	0.75689	12078.3	10100.8	0.84358	13592.3	11468.2	0.93168	15156.2	12890.3	1.00429	16493	14046.4	1.0894	18059.5	15429.1	1.12806	18875.1	15944.4	1.12561	19008.5	16007.1	1.12097	19103.9	16130.4	1.10762	19047.9	16019.6
333	0.58328	9036.73	7374.18	0.60569	9477.77	7836.62	0.66865	10566.6	8691.55	0.7631	12177.4	10199.9	0.84999	13695.6	11571.5	0.93788	15257.1	12991.1	1.01036	16592.7	14146	1.09566	18163.3	15532.9	1.13483	18988.4	16057.7	1.13246	19124.2	16122.8	1.1278	19220.3	16246.8	1.11409	19159.2	16130.9
332	0.59099	9156.18	7493.63	0.61277	9588.56	7947.41	0.67554	10675.4	8800.43	0.76978	12284	10306.5	0.85662	13802.4	11678.3	0.94442	15363.5	13097.5	1.01687	16699.6	14253	1.10238	18274.7	15644.3	1.14179	19104.9	16174.2	1.13944	19242.1	16240.6	1.13474	19338.5	16365.1	1.12078	19274.3	16245.9
331	0.5989	9278.73	7616.18	0.62023	9705.29	8064.14	0.68231	10782.4	8907.42	0.7765	12391.2	10413.7	0.86323	13908.9	11784.8	0.95075	15466.4	13200.5	1.02356	16809.5	14362.8	1.10874	18380.1	15749.8	1.14898	19225.2	16294.5	1.14655	19362.2	16360.7	1.14194	19461.2	16487.8	1.12751	19390	16361.7
330	0.60708	9405.46	7742.92	0.62779	9823.59	8182.44	0.68937	10894	9018.98	0.78326	12499.1	10521.6	0.86997	14017.5	11893.4	0.95749	15576.1	13310.2	1.03066	16926.1	14479.4	1.1157	18495.5	15865.1	1.15594	19341.6	16410.9	1.15344	19478.5	16477	1.14879	19578	16604.6	1.13408	19503	16474.6
329	0.61553	9536.38	7873.83	0.63552	9944.55	8303.39	0.69661	11008.4	9133.4	0.79041	12613.2	10635.7	0.87677	14127.1	12003	0.96448	15689.8	13423.9	1.03752	17038.7	14592.1	1.12279	18613	15982.7	1.16345	19467.3	16536.6	1.16095	19605.3	16603.9	1.15633	19706.5	16733.1	1.14121	19625.6	16597.3
328	0.62399	9667.45	8004.9	0.64348	10069.1	8427.95	0.70411	11126.9	9251.92	0.7977	12729.5	10752	0.88379	14240.2	12116.1	0.97161	15805.8	13539.9	1.04464	17155.6	14709	1.12994	18731.5	16101.2	1.1711	19595.3	16664.6	1.16865	19735.4	16733.9	1.16393	19836	16862.6	1.14858	19752.3	16724
327	0.63257	9800.38	8137.83	0.6516	10196.2	8555.01	0.71169	11246.7	9371.7	0.80524	12849.8	10872.3	0.89133	14361.7	12237.6	0.97889	15924.2	13658.3	1.05184	17273.9	14827.3	1.13745	18856	16225.7	1.17887	19725.3	16794.6	1.17653	19868.4	16867	1.17173	19968.9	16995.5	1.15609	19881.5	16853.2
326	0.6415	9938.73	8276.18	0.66013	10329.6	8688.49	0.71967	11372.8	9497.81	0.81325	12977.6	11000.2	0.89916	14487.9	12363.7	0.9867	16051.2	13785.3	1.05947	17399.2	14952.6	1.14506	18982.2	16351.8	1.18676	19857.3	16926.6	1.18441	20001.5	17000.1	1.17964	20103.7	17130.3	1.16351	20009.1	16980.8
325	0.65094	10085	8422.44	0.66885	10466.1	8824.94	0.72826	11508.6	9633.56	0.82148	13109	11131.5	0.90758	14623.5	12499.4	0.99475	16182.2	13916.3	1.06767	17533.8	15087.2	1.15333	19119.3	16488.9	1.19499	19995	17064.3	1.19277	20142.7	17141.2	1.18795	20245.3	17271.9	1.17154	20147.2	17118.9
324	0.66066	10235.6	8573.03	0.67793	10608.2	8967.02	0.73725	11650.6	9775.62	0.8303	13249.7	11272.2	0.9162	14762.4	12638.3	1.00338	16322.6	14056.7	1.07608	17672	15225.3	1.16203	19263.5	16633.2	1.20392	20144.5	17213.7	1.20167	20293	17291.5	1.19686	20397.2	17423.8	1.18012	20294.7	17266.4
323	0.67094	10394.8	8732.3	0.68775	10761.8	9120.68	0.74683	11802	9927.01	0.83948	13396.2	11418.7	0.92555	14913.1	12789	1.01231	16467.9	14201.9	1.08537	17824.5	15377.9	1.17113	19414.4	16784	1.21359	20306.3	17375.5	1.21141	20457.5	17456	1.20649	20561.3	17587.9	1.18936	20453.6	17425.3
322	0.68153	10558.9	8896.37	0.69809	10923.6	9282.48	0.75692	11961.5	10086.5	0.8497	13559.3	11581.8	0.93527	15069.7	12945.6	1.02206	16626.5	14360.6	1.09512	17984.6	15538	1.18113	19580.1	16949.8	1.22427	20485	17554.2	1.22216	20639	17637.5	1.21718	20743.5	17770.1	1.1997	20631.5	17603.1
321	0.69302	10736.9	9074.38	0.70926	11098.4	9457.27	0.76795	12135.8	10260.8	0.86064	13733.9	11756.4	0.94612	15244.5	13120.4	1.03306	16805.4	14539.5	1.10587	18161.2	15714.6	1.19185	19757.9	17127.5	1.23579	20677.7	17747	1.23379	20835.4	17833.9	1.22867	20939.3	17965.9	1.21079	20822.2	17793.8
320	0.70556	10931.2	9268.66	0.72134	11287.4	9646.3	0.78008	12327.5	10452.5	0.87272	13926.6	11949.2	0.95805	15436.7	13312.6	1.04482	16996.7	14730.8	1.11765	18354.6	15908	1.20406	19960.3	17329.9	1.24824	20886	17955.3	1.24622	21045.3	18043.9	1.24117	21152.3	18178.9	1.22302	21032.5	18004.2
319	0.7195	11147.2	9484.63	0.73493	11500.1	9858.95	0.79356	12540.5	10665.5	0.88626	14142.7	12165.2	0.97167	15656.2	13532.1	1.05849	17219.1	14953.2	1.13114	18576.2	16129.6	1.21775	20187.2	17556.9	1.2624	21123	18192.2	1.26041	21285	18283.5	1.25543	21395.4	18421.9	1.23675	21268.6	18240.3
318	0.73535	11392.7	9730.2	0.75062	11745.6	10104.5	0.80914	12786.7	10911.7	0.90195	14393.1	12415.6	0.98758	15912.6	13788.4	1.07398	17471.1	15205.2	1.14715	18839.1	16392.5	1.23391	20455.1	17824.8	1.27869	21395.5	18464.8	1.27687	21562.9	18561.5	1.27177	21673.8	18700.4	1.25254	21540.2	18511.8
317	0.7538	11678.6	10016	0.76908	12034.5	10393.3	0.82741	13075.4	11200.4	0.92057	14690.2	12712.7	1.00616	16211.9	14087.8	1.09253	17772.8	15506.9	1.16596	19148	16701.4	1.25302	20771.9	18141.5	1.29804	21719.3	18788.6	1.2963	21891	18889.6	1.29113	22003.8	19030.3	1.27143	21865	18836.7
316	0.77574	12018.5	10356	0.7909	12375.9	10734.8	0.84961	13426.2	11551.2	0.9427	15043.4	13065.9	1.02855	16572.7	14448.6	1.1149	18136.8	15870.8	1.18846	19517.5	17070.9	1.27575	21148.7	18518.4	1.32094	22102.5	19171.8	1.31927	22278.9	19277.5	1.31413	22395.7	19422.3	1.29381	22249.9	19221.6
315	0.80217	12428	10765.4	0.81717	12787	11145.8	0.87638	13849.3	11974.3	0.96962	15473	13495.5	1.05565	17009.3	14885.2	1.14206	18578.6	16312.7	1.21583	19967	17520.4	1.30321	21603.9	18973.6	1.34871	22567.1	19636.4	1.34724	22751.3	19749.8	1.34196	22870	19896.6	1.32109	22719	19690.7
314	0.83448	12928.6	11266	0.84943	13291.8	11650.6	0.90911	14366.5	12491.5	1.00261	15999.4	14021.9	1.08874	17542.5	15418.4	1.17541	19121.1	16855.2	1.24924	20515.7	18069.1	1.33695	22163.2	19532.9	1.38258	23133.9	20203.1	1.38104	23322.1	20320.6	1.37605	23451	20477.6	1.35455	23294.4	20266.1
313	0.87433	13546	11883.4	0.88948	13918.5	12277.3	0.94947	15004.3	13129.3	1.04332	16649	14671.6	1.12973	18203	16078.8	1.21659	19791	17525.1	1.29031	21190.2	18743.5	1.3785	22852	20221.7	1.42428	23831.6	20900.9	1.42294	24029.6	21028.2	1.41796	24165.2	21191.8	1.39566	24001.4	20973.1
312	0.92414	14317.7	12655.1	0.93942	14699.9	13058.8	0.99969	15797.9	13922.9	1.09376	17453.9	15476.5	1.18028	19017.5	16893.3	1.26757	20620.3	18354.4	1.34134	22028.2	19581.6	1.43	23705.8	21075.4	1.47534	24686	21755.2	1.47417	24894.8	21893.3	1.46934	25040.9	22067.4	1.44622	24870.9	21842.6
311	0.98589	15274.4	13611.8	1.00107	15664.6	14023.5	1.06222	16786.1	14911.1	1.15635	18452.7	16475.3	1.24317	20030.8	17906.7	1.3306	21645.7	19379.8	1.40426	23061.5	20614.9	1.49289	24748.3	22118	1.53851	25743	22812.2	1.53779	25969.2	22967.7	1.53304	26126.5	23153	1.50879	25946.9	22918.6
310	1.06239	16459.6	14797	1.0778	16865.3	15224.1	1.13941	18005.9	16130.9	1.23363	19686	17708.5	1.32056	21277.8	19153.6	1.40818	22907.7	20641.8	1.48223	24342	21895.3	1.57083	26040.4	23410	1.61591	27038	24107.3	1.61561	27283.3	24281.9	1.61089	27453.2	24479.8	1.58548	27265.8	24237.5
309	1.15702	17925.7	16263.1	1.17249	18347	16705.8	1.23448	19508.3	17633.3	1.32895	21207	19229.6	1.41606	22816.5	20692.4	1.5037	24461.6	22195.7	1.57772	25910.2	23463.5	1.66569	27612.9	24982.6	1.71121	28632.6	25701.9	1.71153	28903.2	25901.7	1.70691	29089.6	26116.2	1.68006	28892.3	25864
308	1.27393	19736.9	18074.4	1.28918	20172.9	18531.8	1.35122	21353.1	19478.1	1.44584	23072.3	21094.9	1.53301	24700.9	22576.8	1.62043	26360.5	24094.6	1.69425	27823.9	25377.3	1.78219	29544.2	26913.8	1.82716	30572.8	27642	1.8282	30873.4	27871.9	1.82378	31081.3	28107.9	1.7951	30870.7	27842.3
307	1.41676	21949.8	20287.3	1.43155	22400.7	20759.6	1.49415	23611.8	21736.8	1.58863	25351	23373.5	1.67535	26994.4	24870.2	1.76206	28664.5	26398.6	1.83599	30151.6	27705	1.92324	31882.4	29252.1	1.96741	32919.5	29988.8	1.96934	33256.9	30255.4	1.96519	33491.3	30517.8	1.93436	33265.5	30237.2
306	1.59034	24639.1	22976.5	1.60415	25101.6	23460.4	1.66698	26343	24468	1.76112	28103.5	26126	1.84679	29756.7	27632.6	1.93271	31440.6	29174.6	2.00634	32949.2	30502.6	2.09239	34686.5	32056.2	2.13471	35718.8	32788.1	2.13766	36099.4	33097.9	2.13399	36368	33394.6	2.10073	36126.6	33098.3
305	1.79857	27865.2	26202.6	1.81068	28333.3	26692.2	1.87323	29602.3	27727.3	1.96703	31389.4	29411.9	2.05159	33056.6	30932.5	2.1365	34755.7	32489.8	2.20782	36258	33811.4	2.2937	38023.7	35393.4	2.33284	39034	36103.3	2.33691	39464.2	36462.7	2.3339	39774.9	36801.5	2.29782	39516	36487.7
304	2.04493	31682	30019.5	2.05407	32141.9	30500.7	2.11549	33430.7	31555.7	2.20806	35235.7	33258.2	2.29057	36907.2	34783.1	2.37321	38606.4	36340.5	2.44235	40109.6	37662.9	2.52585	41872.2	39241.8	2.5621	42870.1	39939.3	2.56753	43358.7	40357.2	2.56531	43718.7	40745.2	2.526	43440.1	40411.8
303	2.32875	36079.2	34416.7	2.33431	36527	34885.9	2.39355	37824.8	35949.8	2.48257	39616.2	37638.7	2.56289	41295	39170.9	2.64335	43001	40735.1	2.70686	44453.5	42006.9	2.78719	46204.5	43574.2	2.8216	47212.1	44281.4	2.82854	47766.5	44765	2.82718	48181.5	45208.1	2.78421	47880.6	44852.2
302	2.64229	40936.9	39274.3	2.6449	41387.1	39745.9	2.70008	42668.9	40793.9	2.7832	44413.6	42436.1	2.85671	46029.2	43905.1	2.93555	47754.4	45488.5	2.99155	49128.8	46682.2	3.06413	50795.5	48165.2	3.09432	51775.4	48844.7	3.1028	52398	49396.5	3.10237	52871.4	49898	3.05545	52545.1	49516.8
301	2.95967	45854	44191.5	2.95846	46293.6	44652.5	3.01096	47581.6	45706.6	3.08264	49192	47214.5	3.14732	50711.7	48587.6	3.2186	52358.9	50093	3.26473	53615.1	51168.5	3.32446	55111.1	52480.8	3.35181	56083.8	53153.1	3.36169	56769.9	53768.5	3.36213	57298.3	54324.9	3.31158	56949.8	53921.5
300	3.23259	50082.4	48419.8	3.22659	50489.3	48848.2	3.27518	51757.1	49882.1	3.33435	53208.7	51231.2	3.38656	54566.5	52442.4	3.44491	56040.4	53774.5	3.47988	57148.5	54701.8	3.52671	58463.9	55833.6	3.54411	59301.4	56370.7	3.55516	60037.1	57035.7	3.55592	60600.9	57627.5	3.50258	60234.5	57206.2

## Sheet: Fig 4c
Fig. 4c Calculated absorbance differences as a function of oxidant to iron ratio for purified MBP-BTSL2-N.
O2 titration of BTSL2-N
[O2]	0.00026
Aliquot of O2 added	2.5e-05
Volume	Concentration of iron starting sample
0.0007	0.00036
Number of O2 additions	O2/Fe	Total vol	vol added	A359	ΔA₃₅₉
0	0	700	0	4966.58	0
1	0.0257937	725	25	5863.31	896.732
2	0.0515873	750	50	7343	2376.42
3	0.077381	775	75	9024.15	4057.57
4	0.103175	800	100	10582.3	5615.73
5	0.128968	825	125	12199.6	7233
6	0.154762	850	150	13468.5	8501.94
7	0.180556	875	175	14154.4	9187.79
8	0.206349	900	200	14393	9426.47
9	0.232143	925	225	14403.1	9436.47
10	0.257937	950	250	14212.4	9245.84
11	0.28373	975	275	14214.8	9248.26
H2O2 titration oF BTSL2-N
[H2O2]	0.0025
Aliquot of H2O2 added	7e-06
Volume	Concentration of iron starting sample
0.0007	0.00036
Number of H2O2 additions	H2O2/Fe	Total vol	vol added	A359	ΔA₃₅₉
0	0	700	0	4887.25	0
1	0.0694444	707	7	5450.94	563.688
2	0.138889	714	14	6346.57	1459.32
3	0.208333	721	21	7670.25	2783
4	0.277778	728	28	8887.59	4000.34
5	0.347222	735	35	10180.8	5293.5
6	0.416667	742	42	11191.3	6304.05
7	0.486111	749	49	12333.6	7446.38
8	0.555556	756	56	12672.2	7784.98
9	0.625	763	63	12691.4	7804.16
10	0.694444	770	70	12810.9	7923.69
11	0.763889	777	77	12861.3	7974.09

## Sheet: Fig 4d
Fig. 4d Redox titration of purified MBP-BTS-N with O2.
Sample		BTS-N as isolated			BTS-N reduced			+ 50 μL O₂			+ 75 μL O₂			+ 100 μL O₂			+ 125 μL O₂			+ 150 μL O₂			+ 175 μL O₂			+ 200 μL O₂			+ 225 μL O₂			+ 250 μL O₂
Concentration		1.62e-05			5e-05			4.66667e-05			4.51613e-05			4.375e-05			4.24242e-05			4.11765e-05			4e-05			3.88889e-05			3.78378e-05			3.68421e-05
Correction Factor		1604.33			378.918			1126.25			1363.95			1505.43			1599.9			1683.12			1762.07			1875.52			1964.3			2055.89
Wavelength (nm)	ABS	Ɛ	Normalised ABS	ABS	Ɛ	Normalised ABS	ABS	Ɛ	Normalised ABS	ABS	Ɛ	Normalised ABS	ABS	Ɛ	Normalised ABS	ABS	Ɛ	Normalised ABS	ABS	Ɛ	Normalised ABS	ABS	Ɛ	Normalised ABS	ABS	Ɛ	Normalised ABS	ABS	Ɛ	Normalised ABS	ABS	Ɛ	Normalised ABS
500	0.09284	5730.86	4126.53	0.14295	2859	2480.08	0.20855	4468.93	3342.68	0.22565	4996.54	3632.58	0.23094	5278.63	3773.2	0.23056	5434.63	3834.72	0.22895	5560.21	3877.1	0.22683	5670.75	3908.68	0.22485	5781.86	3906.34	0.22209	5869.52	3905.22	0.21974	5964.37	3908.48
499	0.09325	5756.17	4151.84	0.14373	2874.6	2495.68	0.20976	4494.86	3368.61	0.22687	5023.55	3659.6	0.23216	5306.51	3801.08	0.2318	5463.86	3863.95	0.2302	5590.57	3907.45	0.22805	5701.25	3939.18	0.22599	5811.17	3935.65	0.223	5893.57	3929.27	0.22062	5988.26	3932.37
498	0.09377	5788.27	4183.94	0.14463	2892.6	2513.68	0.21112	4524	3397.75	0.22797	5047.91	3683.95	0.23344	5335.77	3830.34	0.23283	5488.14	3888.23	0.23133	5618.01	3934.9	0.22912	5728	3965.93	0.2274	5847.43	3971.91	0.22397	5919.21	3954.91	0.22189	6022.73	3966.84
497	0.09427	5819.14	4214.81	0.14532	2906.4	2527.48	0.21249	4553.36	3427.11	0.22914	5073.81	3709.86	0.23461	5362.51	3857.08	0.23409	5517.84	3917.93	0.2326	5648.86	3965.74	0.23019	5754.75	3992.68	0.22827	5869.8	3994.28	0.22505	5947.75	3983.45	0.22294	6051.23	3995.34
496	0.09462	5840.74	4236.41	0.14597	2919.4	2540.48	0.21374	4580.14	3453.9	0.23044	5102.6	3738.65	0.23588	5391.54	3886.11	0.2355	5551.07	3951.17	0.23381	5678.24	3995.12	0.2314	5785	4022.93	0.22942	5899.37	4023.85	0.22642	5983.96	4019.66	0.2241	6082.71	4026.82
495	0.095	5864.2	4259.87	0.1468	2936	2557.08	0.215	4607.14	3480.9	0.23201	5137.36	3773.41	0.23711	5419.66	3914.22	0.23719	5590.91	3991	0.23511	5709.81	4026.7	0.23294	5823.5	4061.43	0.23054	5928.17	4052.65	0.22767	6016.99	4052.7	0.22535	6116.64	4060.75
494	0.09561	5901.85	4297.52	0.14753	2950.6	2571.68	0.21623	4633.5	3507.25	0.23341	5168.36	3804.41	0.23827	5446.17	3940.74	0.23854	5622.73	4022.82	0.23651	5743.81	4060.7	0.23435	5858.75	4096.68	0.23211	5968.54	4093.02	0.22879	6046.59	4082.3	0.22633	6143.24	4087.35
493	0.09645	5953.7	4349.37	0.14813	2962.6	2583.68	0.21776	4666.29	3540.04	0.23467	5196.26	3832.31	0.23981	5481.37	3975.94	0.23999	5656.91	4057	0.23789	5777.33	4094.21	0.23585	5896.25	4134.18	0.23344	6002.74	4127.22	0.22993	6076.72	4112.42	0.22771	6180.7	4124.81
492	0.09709	5993.21	4388.88	0.14874	2974.8	2595.88	0.2191	4695	3568.75	0.23617	5229.48	3865.52	0.24128	5514.97	4009.54	0.24119	5685.19	4085.29	0.23945	5815.21	4132.1	0.23721	5930.25	4168.18	0.23473	6035.91	4160.4	0.23104	6106.06	4141.76	0.22877	6209.47	4153.58
491	0.09769	6030.25	4425.92	0.14951	2990.2	2611.28	0.22049	4724.79	3598.54	0.23772	5263.8	3899.85	0.24277	5549.03	4043.6	0.24261	5718.66	4118.76	0.24088	5849.94	4166.82	0.23862	5965.5	4203.43	0.23619	6073.46	4197.94	0.23227	6138.56	4174.27	0.23021	6248.56	4192.67
490	0.09813	6057.41	4453.08	0.15028	3005.6	2626.68	0.22183	4753.5	3627.25	0.23911	5294.58	3930.62	0.24436	5585.37	4079.94	0.24401	5751.66	4151.76	0.24226	5883.46	4200.34	0.24	6000	4237.93	0.23752	6107.66	4232.14	0.23362	6174.24	4209.95	0.2315	6283.57	4227.68
489	0.09865	6089.51	4485.18	0.15082	3016.4	2637.48	0.22334	4785.86	3659.61	0.24053	5326.02	3962.07	0.24601	5623.09	4117.65	0.24586	5795.27	4195.37	0.24387	5922.56	4239.44	0.2413	6032.5	4270.43	0.23904	6146.74	4271.22	0.23491	6208.34	4244.04	0.23293	6322.39	4266.5
488	0.09937	6133.95	4529.62	0.1516	3032	2653.08	0.22477	4816.5	3690.25	0.24168	5351.49	3987.53	0.24761	5659.66	4154.22	0.24749	5833.69	4233.79	0.24537	5958.99	4275.87	0.24275	6068.75	4306.68	0.24053	6185.06	4309.54	0.23649	6250.09	4285.8	0.23451	6365.27	4309.38
487	0.1001	6179.01	4574.68	0.15247	3049.4	2670.48	0.22644	4852.29	3726.04	0.24326	5386.47	4022.52	0.24918	5695.54	4190.11	0.24918	5873.53	4273.62	0.24696	5997.6	4314.48	0.24442	6110.5	4348.43	0.24197	6222.09	4346.57	0.23796	6288.94	4324.65	0.23601	6405.99	4350.1
486	0.1009	6228.4	4624.07	0.15355	3071	2692.08	0.22804	4886.57	3760.32	0.24517	5428.76	4064.81	0.251	5737.14	4231.71	0.25086	5913.13	4313.22	0.24845	6033.79	4350.67	0.24635	6158.75	4396.68	0.24326	6255.26	4379.74	0.23984	6338.63	4374.33	0.23747	6445.61	4389.72
485	0.10155	6268.52	4664.19	0.15444	3088.8	2709.88	0.22969	4921.93	3795.68	0.24706	5470.61	4106.66	0.25281	5778.51	4273.08	0.25255	5952.96	4353.06	0.25019	6076.04	4392.92	0.24812	6203	4440.93	0.24504	6301.03	4425.51	0.24145	6381.18	4416.88	0.23927	6494.47	4438.58
484	0.10224	6311.11	4706.78	0.15525	3105	2726.08	0.23126	4955.57	3829.32	0.24879	5508.92	4144.97	0.25459	5819.2	4313.77	0.25425	5993.04	4393.13	0.25196	6119.03	4435.91	0.2495	6237.5	4475.43	0.24652	6339.09	4463.57	0.24316	6426.37	4462.07	0.24085	6537.36	4481.47
483	0.10291	6352.47	4748.14	0.15609	3121.8	2742.88	0.23296	4992	3865.75	0.25049	5546.56	4182.61	0.25632	5858.74	4353.31	0.25595	6033.11	4433.2	0.25389	6165.9	4482.78	0.25096	6274	4511.93	0.24838	6386.91	4511.4	0.2447	6467.07	4502.77	0.24273	6588.39	4532.5
482	0.10353	6390.74	4786.41	0.15696	3139.2	2760.28	0.23471	5029.5	3903.25	0.25232	5587.09	4223.13	0.25787	5894.17	4388.74	0.25773	6075.06	4475.16	0.25549	6204.76	4521.64	0.25244	6311	4548.93	0.25011	6431.4	4555.88	0.24649	6514.38	4550.08	0.2439	6620.14	4564.25
481	0.1041	6425.93	4821.6	0.15775	3155	2776.08	0.23656	5069.14	3942.9	0.25436	5632.26	4268.3	0.25944	5930.06	4424.62	0.25961	6119.38	4519.47	0.25706	6242.89	4559.77	0.25431	6357.75	4595.68	0.25177	6474.09	4598.57	0.24813	6557.72	4593.42	0.24538	6660.31	4604.42
480	0.10471	6463.58	4859.25	0.15859	3171.8	2792.88	0.23814	5103	3976.75	0.25617	5672.34	4308.38	0.26142	5975.31	4469.88	0.2615	6163.93	4564.02	0.25883	6285.87	4602.75	0.256	6400	4637.93	0.25346	6517.54	4642.02	0.24967	6598.42	4634.12	0.24694	6702.66	4646.77
479	0.10554	6514.81	4910.48	0.15935	3187	2808.08	0.24004	5143.71	4017.47	0.25809	5714.85	4350.9	0.2633	6018.29	4512.85	0.26349	6210.84	4610.93	0.26055	6327.64	4644.52	0.25763	6440.75	4678.68	0.25517	6561.51	4686	0.25146	6645.73	4681.43	0.2487	6750.43	4694.54
478	0.1065	6574.07	4969.74	0.16045	3209	2830.08	0.24199	5185.5	4059.25	0.25999	5756.92	4392.97	0.26566	6072.23	4566.8	0.26526	6252.56	4652.65	0.2624	6372.57	4689.45	0.25965	6491.25	4729.18	0.25728	6615.77	4740.25	0.25319	6691.45	4727.15	0.25037	6795.76	4739.87
477	0.1074	6629.63	5025.3	0.16144	3228.8	2849.88	0.24401	5228.79	4102.54	0.26232	5808.51	4444.56	0.26752	6114.74	4609.31	0.26699	6293.34	4693.43	0.26442	6421.63	4738.51	0.26163	6540.75	4778.68	0.25912	6663.09	4787.57	0.25516	6743.51	4779.22	0.2519	6837.29	4781.4
476	0.10832	6686.42	5082.09	0.16261	3252.2	2873.28	0.24577	5266.5	4140.25	0.26407	5847.26	4483.31	0.26954	6160.91	4655.48	0.26883	6336.71	4736.8	0.26622	6465.34	4782.22	0.26361	6590.25	4828.18	0.26095	6710.14	4834.62	0.25719	6797.16	4832.87	0.25361	6883.7	4827.81
475	0.10904	6730.86	5126.53	0.16359	3271.8	2892.88	0.24779	5309.79	4183.54	0.26604	5890.89	4526.93	0.27155	6206.86	4701.42	0.27098	6387.39	4787.48	0.26802	6509.06	4825.94	0.26554	6638.5	4876.43	0.26272	6755.66	4880.14	0.2592	6850.29	4885.99	0.25553	6935.81	4879.92
474	0.10971	6772.22	5167.89	0.16451	3290.2	2911.28	0.24998	5356.71	4230.47	0.26808	5936.06	4572.1	0.27359	6253.49	4748.05	0.2732	6439.71	4839.81	0.27023	6562.73	4879.61	0.26759	6689.75	4927.68	0.26441	6799.11	4923.6	0.26118	6902.61	4938.32	0.25739	6986.3	4930.41
473	0.11034	6811.11	5206.78	0.16558	3311.6	2932.68	0.25216	5403.43	4277.18	0.27014	5981.67	4617.72	0.27571	6301.94	4796.51	0.27525	6488.04	4888.13	0.27252	6618.34	4935.22	0.26951	6737.75	4975.68	0.26667	6857.23	4981.71	0.26304	6951.77	4987.47	0.25946	7042.49	4986.6
472	0.11114	6860.49	5256.16	0.16647	3329.4	2950.48	0.25426	5448.43	4322.18	0.27261	6036.36	4672.41	0.27785	6350.86	4845.42	0.27727	6535.65	4935.75	0.27482	6674.2	4991.08	0.27177	6794.25	5032.18	0.26878	6911.49	5035.97	0.26474	6996.7	5032.4	0.26137	7094.33	5038.44
471	0.11192	6908.64	5304.31	0.16768	3353.6	2974.68	0.25623	5490.64	4364.4	0.27457	6079.76	4715.81	0.28054	6412.34	4906.91	0.27966	6591.99	4992.08	0.2769	6724.71	5041.6	0.27407	6851.75	5089.68	0.27095	6967.29	5091.77	0.26653	7044.01	5079.71	0.26328	7146.17	5090.28
470	0.11279	6962.35	5358.02	0.1691	3382	3003.08	0.25855	5540.36	4414.11	0.27685	6130.25	4766.3	0.28267	6461.03	4955.6	0.28212	6649.97	5050.07	0.27914	6779.11	5096	0.27651	6912.75	5150.68	0.27291	7017.69	5142.17	0.2685	7096.07	5131.77	0.26503	7193.67	5137.78
469	0.11379	7024.07	5419.74	0.1704	3408	3029.08	0.26075	5587.5	4461.25	0.279	6177.86	4813.9	0.28503	6514.97	5009.54	0.28463	6709.14	5109.23	0.28168	6840.8	5157.68	0.27862	6965.5	5203.43	0.27503	7072.2	5196.68	0.27078	7156.33	5192.03	0.26724	7253.66	5197.77
468	0.11489	7091.98	5487.65	0.17135	3427	3048.08	0.2633	5642.14	4515.9	0.28175	6238.75	4874.8	0.28737	6568.46	5063.02	0.28706	6766.41	5166.51	0.28417	6901.27	5218.15	0.28084	7021	5258.93	0.27709	7125.17	5249.65	0.27298	7214.47	5250.17	0.26933	7310.39	5254.5
467	0.11583	7150	5545.67	0.17247	3449.4	3070.48	0.26537	5686.5	4560.25	0.28441	6297.65	4933.7	0.29017	6632.46	5127.02	0.28961	6826.52	5226.62	0.28678	6964.66	5281.54	0.28284	7071	5308.93	0.27934	7183.03	5307.51	0.27519	7272.88	5308.58	0.27157	7371.19	5315.3
466	0.11667	7201.85	5597.52	0.17357	3471.4	3092.48	0.26767	5735.79	4609.54	0.28712	6357.66	4993.7	0.29304	6698.06	5192.62	0.29227	6889.22	5289.32	0.28915	7022.21	5339.1	0.28563	7140.75	5378.68	0.28179	7246.03	5370.51	0.27723	7326.79	5362.5	0.27351	7423.84	5367.95
465	0.11759	7258.64	5654.31	0.17498	3499.6	3120.68	0.27011	5788.07	4661.82	0.28961	6412.79	5048.84	0.29588	6762.97	5257.54	0.29498	6953.1	5353.2	0.29184	7087.54	5404.42	0.28827	7206.75	5444.68	0.28413	7306.2	5430.68	0.27944	7385.2	5420.9	0.27581	7486.27	5430.38
464	0.11856	7318.52	5714.19	0.17609	3521.8	3142.88	0.2728	5845.71	4719.47	0.29228	6471.91	5107.96	0.29829	6818.06	5312.62	0.29767	7016.51	5416.6	0.29435	7148.5	5465.38	0.29076	7269	5506.93	0.28632	7362.51	5487	0.2816	7442.29	5477.99	0.27808	7547.89	5492
463	0.1195	7376.54	5772.21	0.17722	3544.4	3165.48	0.27541	5901.64	4775.4	0.29527	6538.12	5174.17	0.30117	6883.89	5378.45	0.30036	7079.91	5480.01	0.29707	7214.56	5531.44	0.29326	7331.5	5569.43	0.28876	7425.26	5549.74	0.28383	7501.22	5536.92	0.28041	7611.13	5555.24
462	0.12053	7440.12	5835.79	0.17865	3573	3194.08	0.27794	5955.86	4829.61	0.29785	6595.25	5231.3	0.30377	6943.31	5437.88	0.30332	7149.69	5549.78	0.29956	7275.03	5591.91	0.29582	7395.5	5633.43	0.2913	7490.57	5615.05	0.28622	7564.39	5600.09	0.28277	7675.19	5619.3
461	0.12145	7496.91	5892.58	0.18006	3601.2	3222.28	0.28124	6026.57	4900.32	0.30058	6655.7	5291.75	0.30676	7011.66	5506.22	0.30614	7216.16	5616.25	0.30212	7337.2	5654.08	0.29843	7460.75	5698.68	0.29388	7556.91	5681.4	0.2887	7629.93	5665.63	0.28432	7717.26	5661.37
460	0.12242	7556.79	5952.46	0.18166	3633.2	3254.28	0.28431	6092.36	4966.11	0.30315	6712.61	5348.65	0.30943	7072.69	5567.25	0.30909	7285.69	5685.79	0.30482	7402.77	5719.65	0.30104	7526	5763.93	0.29647	7623.51	5748	0.2911	7693.36	5729.06	0.28638	7773.17	5717.28
459	0.12332	7612.35	6008.02	0.18338	3667.6	3288.68	0.28703	6150.64	5024.4	0.30633	6783.02	5419.07	0.31246	7141.94	5636.51	0.3118	7349.57	5749.67	0.30797	7479.27	5796.15	0.30349	7587.25	5825.18	0.29863	7679.06	5803.54	0.29339	7753.88	5789.58	0.28857	7832.61	5776.72
458	0.12428	7671.6	6067.27	0.18492	3698.4	3319.48	0.28977	6209.36	5083.11	0.30937	6850.34	5486.38	0.31551	7211.66	5706.22	0.31475	7419.11	5819.2	0.31091	7550.67	5867.55	0.30626	7656.5	5894.43	0.30128	7747.2	5871.68	0.29605	7824.18	5859.88	0.29141	7909.7	5853.81
457	0.12541	7741.36	6137.03	0.18668	3733.6	3354.68	0.29252	6268.29	5142.04	0.31235	6916.32	5552.37	0.31851	7280.23	5774.8	0.31776	7490.06	5890.15	0.31408	7627.66	5944.54	0.30873	7718.25	5956.18	0.30401	7817.4	5941.88	0.29867	7893.42	5929.12	0.29403	7980.81	5924.92
456	0.12659	7814.2	6209.87	0.1882	3764	3385.08	0.29562	6334.71	5208.47	0.31559	6988.06	5624.11	0.32184	7356.34	5850.91	0.32078	7561.24	5961.34	0.3166	7688.86	6005.74	0.3118	7795	6032.93	0.30694	7892.74	6017.22	0.30087	7951.56	5987.27	0.29645	8046.5	5990.61
455	0.12757	7874.69	6270.36	0.19002	3800.4	3421.48	0.29858	6398.14	5271.9	0.31842	7050.73	5686.77	0.32506	7429.94	5924.51	0.3239	7634.79	6034.88	0.31969	7763.9	6080.78	0.31434	7858.5	6096.43	0.30956	7960.11	6084.6	0.30329	8015.52	6051.22	0.29857	8104.04	6048.15
454	0.12864	7940.74	6336.41	0.19177	3835.4	3456.48	0.30164	6463.71	5337.47	0.32179	7125.35	5761.4	0.32837	7505.6	6000.17	0.32653	7696.78	6096.87	0.32233	7828.01	6144.9	0.31726	7931.5	6169.43	0.31222	8028.51	6153	0.30563	8077.36	6113.07	0.3007	8161.86	6105.97
453	0.12941	7988.27	6383.94	0.19372	3874.4	3495.48	0.30493	6534.21	5407.97	0.32476	7191.11	5827.16	0.33138	7574.4	6068.97	0.33003	7779.28	6179.37	0.32562	7907.91	6224.8	0.32006	8001.5	6239.43	0.31507	8101.8	6226.28	0.30833	8148.72	6184.42	0.30272	8216.69	6160.8
452	0.13034	8045.68	6441.35	0.19562	3912.4	3533.48	0.30801	6600.21	5473.97	0.32824	7268.17	5904.22	0.33483	7653.26	6147.82	0.33304	7850.23	6250.32	0.32847	7977.13	6294.01	0.32294	8073.5	6311.43	0.31773	8170.2	6294.68	0.31088	8216.11	6251.82	0.30508	8280.74	6224.85
451	0.13133	8106.79	6502.46	0.19746	3949.2	3570.28	0.31132	6671.14	5544.9	0.3316	7342.57	5978.62	0.33857	7738.74	6233.31	0.33652	7932.26	6332.35	0.33151	8050.96	6367.84	0.32592	8148	6385.93	0.32062	8244.51	6369	0.31341	8282.98	6318.68	0.30744	8344.8	6288.91
450	0.13265	8188.27	6583.94	0.19997	3999.4	3620.48	0.3147	6743.57	5617.32	0.33559	7430.92	6066.97	0.34224	7822.63	6317.2	0.34004	8015.23	6415.32	0.33448	8123.09	6439.97	0.32899	8224.75	6462.68	0.32313	8309.06	6433.54	0.31597	8350.64	6386.34	0.31015	8418.36	6362.47
449	0.13353	8242.59	6638.26	0.20212	4042.4	3663.48	0.3182	6818.57	5692.32	0.33903	7507.09	6143.14	0.34573	7902.4	6396.97	0.34342	8094.9	6495	0.33798	8208.09	6524.97	0.33192	8298	6535.93	0.32588	8379.77	6504.25	0.31855	8418.82	6454.52	0.3123	8476.71	6420.82
448	0.13457	8306.79	6702.46	0.20487	4097.4	3718.48	0.3215	6889.29	5763.04	0.34302	7595.44	6231.49	0.34893	7975.54	6470.11	0.34732	8186.83	6586.92	0.34099	8281.19	6598.07	0.335	8375	6612.93	0.32856	8448.69	6573.17	0.32135	8492.82	6528.52	0.31492	8547.83	6491.94
447	0.13558	8369.14	6764.81	0.20699	4139.8	3760.88	0.32511	6966.64	5840.4	0.3466	7674.71	6310.76	0.35238	8054.4	6548.97	0.35108	8275.46	6675.55	0.34417	8358.41	6675.3	0.33805	8451.25	6689.18	0.33169	8529.17	6653.65	0.32402	8563.39	6599.09	0.31749	8617.59	6561.7
446	0.13679	8443.83	6839.5	0.20963	4192.6	3813.68	0.3291	7052.14	5925.9	0.35036	7757.97	6394.02	0.35629	8143.77	6638.34	0.35492	8365.97	6766.07	0.34733	8435.16	6752.04	0.34096	8524	6761.93	0.33446	8600.4	6724.88	0.32691	8639.76	6675.47	0.32023	8691.96	6636.07
445	0.13804	8520.99	6916.66	0.21213	4242.6	3863.68	0.33314	7138.71	6012.47	0.35438	7846.99	6483.03	0.3603	8235.43	6730	0.35855	8451.54	6851.63	0.35096	8523.31	6840.2	0.34396	8599	6836.93	0.33714	8669.31	6793.8	0.32953	8709.01	6744.71	0.3229	8764.43	6708.54
444	0.13911	8587.04	6982.71	0.21556	4311.2	3932.28	0.33736	7229.14	6102.9	0.3583	7933.79	6569.83	0.36433	8327.54	6822.11	0.36189	8530.26	6930.36	0.35418	8601.51	6918.4	0.34711	8677.75	6915.68	0.34013	8746.2	6870.68	0.33242	8785.39	6821.09	0.32545	8833.64	6777.75
443	0.14037	8664.81	7060.48	0.21911	4382.2	4003.28	0.34102	7307.57	6181.32	0.3623	8022.36	6658.4	0.36882	8430.17	6924.74	0.36593	8625.49	7025.59	0.35743	8680.44	6997.32	0.35059	8764.75	7002.68	0.34336	8829.26	6953.74	0.3349	8850.93	6886.63	0.32796	8901.77	6845.88
442	0.14163	8742.59	7138.26	0.22211	4442.2	4063.28	0.34488	7390.29	6264.04	0.36642	8113.59	6749.63	0.37307	8527.31	7021.88	0.36977	8716.01	7116.1	0.36082	8762.77	7079.65	0.35413	8853.25	7091.18	0.34654	8911.03	7035.51	0.33767	8924.14	6959.84	0.3307	8976.14	6920.25
441	0.14296	8824.69	7220.36	0.22487	4497.4	4118.48	0.34892	7476.86	6350.61	0.3708	8210.57	6846.62	0.37757	8630.17	7124.74	0.37389	8813.12	7213.22	0.36432	8847.77	7164.65	0.3573	8932.5	7170.43	0.34965	8991	7115.48	0.34069	9003.95	7039.65	0.33371	9057.84	7001.95
440	0.14404	8891.36	7287.03	0.22763	4552.6	4173.68	0.35271	7558.07	6431.82	0.37511	8306.01	6942.05	0.38167	8723.89	7218.45	0.37776	8904.34	7304.44	0.36839	8946.61	7263.5	0.3605	9012.5	7250.43	0.35283	9072.77	7197.25	0.34374	9084.56	7120.26	0.33665	9137.64	7081.75
439	0.14503	8952.47	7348.14	0.23099	4619.8	4240.88	0.35722	7654.71	6528.47	0.37967	8406.98	7043.02	0.3862	8827.43	7322	0.38236	9012.77	7412.87	0.37212	9037.2	7354.08	0.36394	9098.5	7336.43	0.35635	9163.29	7287.77	0.34701	9170.98	7206.68	0.33936	9211.2	7155.31
438	0.14648	9041.98	7437.65	0.23464	4692.8	4313.88	0.36164	7749.43	6623.18	0.38388	8500.2	7136.25	0.39079	8932.34	7426.91	0.38689	9119.55	7519.65	0.37636	9140.17	7457.05	0.36796	9199	7436.93	0.35993	9255.34	7379.82	0.35003	9250.79	7286.5	0.34252	9296.97	7241.08
437	0.14816	9145.68	7541.35	0.23901	4780.2	4401.28	0.36715	7867.5	6741.25	0.38909	8615.56	7251.61	0.3956	9042.29	7536.85	0.39101	9216.66	7616.76	0.37987	9225.41	7542.3	0.37211	9302.75	7540.68	0.36351	9347.4	7471.88	0.35324	9335.63	7371.33	0.34582	9386.54	7330.65
436	0.14963	9236.42	7632.09	0.24331	4866.2	4487.28	0.37209	7973.36	6847.11	0.39434	8731.81	7367.86	0.40064	9157.49	7652.05	0.39552	9322.97	7723.07	0.38389	9323.04	7639.92	0.3757	9392.5	7630.43	0.36714	9440.74	7565.22	0.35653	9422.58	7458.28	0.34916	9477.2	7421.31
435	0.15119	9332.72	7728.39	0.24769	4953.8	4574.88	0.37791	8098.07	6971.82	0.39989	8854.71	7490.75	0.40547	9267.89	7762.45	0.4006	9442.71	7842.81	0.38773	9416.3	7733.18	0.37996	9499	7736.93	0.37081	9535.11	7659.6	0.3597	9506.36	7542.06	0.35247	9567.04	7511.15
434	0.15252	9414.81	7810.48	0.2523	5046	4667.08	0.38293	8205.64	7079.4	0.40507	8969.41	7605.45	0.41049	9382.63	7877.2	0.40554	9559.16	7959.25	0.39207	9521.7	7838.58	0.38387	9596.75	7834.68	0.37441	9627.69	7752.17	0.36352	9607.31	7643.02	0.3558	9657.43	7601.54
433	0.15407	9510.49	7906.16	0.25672	5134.4	4755.48	0.3884	8322.86	7196.61	0.41018	9082.56	7718.6	0.41584	9504.91	7999.48	0.41033	9672.06	8072.16	0.39671	9634.39	7951.27	0.38787	9696.75	7934.68	0.37827	9726.94	7851.42	0.3675	9712.5	7748.2	0.35918	9749.17	7693.28
432	0.15517	9578.4	7974.07	0.26128	5225.6	4846.68	0.39332	8428.29	7302.04	0.41572	9205.23	7841.27	0.42093	9621.26	8115.82	0.41503	9782.85	8182.95	0.40087	9735.41	8052.3	0.39163	9790.75	8028.68	0.3826	9838.29	7962.77	0.3714	9815.57	7851.27	0.36249	9839.01	7783.12
431	0.15691	9685.8	8081.47	0.265	5300	4921.08	0.39811	8530.93	7404.68	0.42056	9312.4	7948.45	0.42574	9731.2	8225.77	0.42	9900	8300.1	0.4054	9845.43	8162.31	0.39572	9893	8130.93	0.38667	9942.94	8067.42	0.37494	9909.13	7944.83	0.3664	9945.14	7889.25
430	0.15825	9768.52	8164.19	0.26908	5381.6	5002.68	0.40268	8628.86	7502.61	0.4257	9426.21	8062.26	0.43057	9841.6	8336.17	0.42491	10015.7	8415.83	0.40963	9948.16	8265.04	0.40015	10003.8	8241.68	0.39069	10046.3	8170.8	0.37849	10003	8038.65	0.37011	10045.8	7989.95
429	0.16005	9879.63	8275.3	0.27227	5445.4	5066.48	0.40692	8719.71	7593.47	0.42962	9513.01	8149.06	0.43537	9951.31	8445.88	0.42939	10121.3	8521.43	0.4139	10051.9	8368.74	0.4043	10107.5	8345.43	0.3947	10149.4	8273.91	0.38266	10113.2	8148.86	0.37373	10144.1	8088.21
428	0.16184	9990.12	8385.79	0.27559	5511.8	5132.88	0.41098	8806.71	7680.47	0.43346	9598.04	8234.09	0.4396	10048	8542.57	0.43359	10220.3	8620.43	0.41817	10155.6	8472.44	0.4088	10220	8457.93	0.39869	10252	8376.51	0.38618	10206.2	8241.89	0.37724	10239.4	8183.48
427	0.1637	10104.9	8500.61	0.2781	5562	5183.08	0.41419	8875.5	7749.25	0.43712	9679.09	8315.13	0.44321	10130.5	8625.08	0.43726	10306.8	8706.94	0.42225	10254.6	8571.52	0.41248	10312	8549.93	0.40243	10348.2	8472.68	0.39012	10310.3	8346.02	0.3808	10336	8280.11
426	0.165	10185.2	8580.86	0.27988	5597.6	5218.68	0.41672	8929.71	7803.47	0.44022	9747.73	8383.77	0.44598	10193.8	8688.4	0.44066	10387	8787.08	0.4264	10355.4	8672.31	0.4165	10412.5	8650.43	0.40605	10441.3	8565.77	0.39332	10394.9	8430.59	0.38407	10424.8	8368.87
425	0.16631	10266	8661.72	0.28075	5615	5236.08	0.41878	8973.86	7847.61	0.44253	9798.88	8434.92	0.44906	10264.2	8758.8	0.44359	10456	8856.15	0.4302	10447.7	8764.6	0.42074	10518.5	8756.43	0.40959	10532.3	8656.8	0.39671	10484.5	8520.18	0.38715	10508.4	8452.47
424	0.16776	10355.6	8751.23	0.2811	5622	5243.08	0.42035	9007.5	7881.25	0.44436	9839.4	8475.45	0.45099	10308.3	8802.91	0.44626	10519	8919.08	0.43423	10545.6	8862.47	0.42467	10616.8	8854.68	0.41283	10615.6	8740.11	0.40033	10580.2	8615.85	0.39065	10603.4	8547.47
423	0.16935	10453.7	8849.37	0.28197	5639.4	5260.48	0.42166	9035.57	7909.32	0.44623	9880.81	8516.85	0.45291	10352.2	8846.8	0.44871	10576.7	8976.83	0.43802	10637.6	8954.51	0.42819	10704.8	8942.68	0.41617	10701.5	8826	0.40376	10670.8	8706.5	0.39394	10692.7	8636.77
422	0.17078	10542	8937.65	0.2827	5654	5275.08	0.42306	9065.57	7939.32	0.44756	9910.26	8546.3	0.4543	10384	8878.57	0.4515	10642.5	9042.6	0.44124	10715.8	9032.71	0.43174	10793.5	9031.43	0.41999	10799.7	8924.22	0.4068	10751.1	8786.85	0.39705	10777.1	8721.18
421	0.17199	10616.7	9012.34	0.28326	5665.2	5286.28	0.42401	9085.93	7959.68	0.44838	9928.41	8564.46	0.45627	10429	8923.6	0.45421	10706.4	9106.47	0.44442	10793.1	9109.94	0.4347	10867.5	9105.43	0.42306	10878.7	9003.17	0.4094	10819.9	8855.56	0.40015	10861.2	8805.32
420	0.17327	10695.7	9091.35	0.28341	5668.2	5289.28	0.42468	9100.29	7974.04	0.44943	9951.66	8587.71	0.45878	10486.4	8980.97	0.45633	10756.4	9156.45	0.44843	10890.4	9207.32	0.43798	10949.5	9187.43	0.42664	10970.7	9095.22	0.41345	10926.9	8962.6	0.4026	10927.7	8871.82
419	0.17443	10767.3	9162.95	0.28391	5678.2	5299.28	0.42594	9127.29	8001.04	0.45095	9985.32	8621.37	0.46061	10528.2	9022.8	0.45851	10807.7	9207.83	0.45139	10962.3	9279.21	0.44126	11031.5	9269.43	0.42944	11042.7	9167.22	0.41559	10983.5	9019.15	0.40557	11008.3	8952.44
418	0.17547	10831.5	9227.15	0.28486	5697.2	5318.28	0.42741	9158.79	8032.54	0.45254	10020.5	8656.57	0.46179	10555.2	9049.77	0.46095	10865.3	9265.35	0.45411	11028.4	9345.27	0.44415	11103.8	9341.68	0.432	11108.6	9233.05	0.41764	11037.6	9073.33	0.40727	11054.5	8998.58
417	0.17665	10904.3	9299.99	0.28504	5700.8	5321.88	0.42838	9179.57	8053.32	0.45436	10060.8	8696.87	0.46395	10604.6	9099.14	0.46321	10918.5	9318.62	0.45646	11085.5	9402.34	0.44661	11165.3	9403.18	0.43467	11177.2	9301.71	0.42007	11101.9	9137.55	0.40996	11127.5	9071.6
416	0.1775	10956.8	9352.46	0.28564	5712.8	5333.88	0.43014	9217.29	8091.04	0.4566	10110.4	8746.47	0.46504	10629.5	9124.05	0.46573	10977.9	9378.02	0.45885	11143.5	9460.38	0.44905	11226.3	9464.18	0.43705	11238.4	9362.91	0.42303	11180.1	9215.78	0.41199	11182.6	9126.7
415	0.17844	11014.8	9410.48	0.28661	5732.2	5353.28	0.43089	9233.36	8107.11	0.45797	10140.8	8776.81	0.46697	10673.6	9168.17	0.4683	11038.5	9438.6	0.46193	11218.3	9535.18	0.45131	11282.8	9520.68	0.43921	11294	9418.45	0.42508	11234.3	9269.96	0.41427	11244.5	9188.58
414	0.17933	11069.8	9465.42	0.28875	5775	5396.08	0.43156	9247.71	8121.47	0.45895	10162.5	8798.51	0.46858	10710.4	9204.97	0.47087	11099.1	9499.17	0.46497	11292.1	9609.01	0.45326	11331.5	9569.43	0.44116	11344.1	9468.6	0.42728	11292.4	9328.1	0.4164	11302.3	9246.4
413	0.18045	11138.9	9534.56	0.29061	5812.2	5433.28	0.4329	9276.43	8150.18	0.46024	10191	8827.07	0.47128	10772.1	9266.68	0.47318	11153.5	9553.62	0.46761	11356.2	9673.12	0.45594	11398.5	9636.43	0.44328	11398.6	9523.11	0.42941	11348.7	9384.4	0.41838	11356	9300.14
412	0.18112	11180.2	9575.92	0.2927	5854	5475.08	0.43397	9299.36	8173.11	0.46178	10225.1	8861.17	0.47379	10829.5	9324.05	0.47542	11206.3	9606.42	0.47016	11418.2	9735.05	0.45804	11451	9688.93	0.44576	11462.4	9586.88	0.43181	11412.1	9447.82	0.41962	11389.7	9333.8
411	0.18168	11214.8	9610.48	0.2941	5882	5503.08	0.43571	9336.64	8210.4	0.46421	10278.9	8914.98	0.47556	10869.9	9364.51	0.47793	11265.5	9665.59	0.47323	11492.7	9809.61	0.46018	11504.5	9742.43	0.44832	11528.2	9652.71	0.43386	11466.3	9502	0.42105	11428.5	9372.61
410	0.18203	11236.4	9632.09	0.29579	5915.8	5536.88	0.43799	9385.5	8259.25	0.46607	10320.1	8956.17	0.47766	10917.9	9412.51	0.48045	11324.9	9724.99	0.47592	11558.1	9874.94	0.46289	11572.3	9810.18	0.45048	11583.8	9708.25	0.43548	11509.1	9544.82	0.42262	11471.1	9415.22
409	0.18275	11280.9	9676.53	0.29721	5944.2	5565.28	0.44006	9429.86	8303.61	0.46813	10365.7	9001.78	0.47953	10960.7	9455.25	0.48273	11378.6	9778.73	0.47824	11614.4	9931.28	0.46519	11629.8	9867.68	0.45251	11636	9760.45	0.43699	11549	9584.72	0.42432	11517.3	9461.37
408	0.1834	11321	9716.66	0.30034	6006.8	5627.88	0.44233	9478.5	8352.25	0.47063	10421.1	9057.14	0.48169	11010.1	9504.62	0.48544	11442.5	9842.61	0.48014	11660.5	9977.42	0.46808	11702	9939.93	0.45404	11675.3	9799.8	0.43882	11597.4	9633.09	0.42571	11555	9499.1
407	0.18399	11357.4	9753.08	0.30264	6052.8	5673.88	0.44394	9513	8386.75	0.473	10473.6	9109.62	0.48393	11061.3	9555.82	0.48708	11481.2	9881.27	0.48201	11706	10022.8	0.46983	11745.8	9983.68	0.45627	11732.7	9857.14	0.44103	11655.8	9691.5	0.42772	11609.5	9553.65
406	0.18481	11408	9803.69	0.30475	6095	5716.08	0.44537	9543.64	8417.4	0.47449	10506.6	9142.61	0.48681	11127.1	9621.65	0.48893	11524.8	9924.87	0.48372	11747.5	10064.4	0.4715	11787.5	10025.4	0.45814	11780.7	9905.22	0.44259	11697	9732.72	0.42966	11662.2	9606.31
405	0.18524	11434.6	9830.24	0.30707	6141.4	5762.48	0.44698	9578.14	8451.9	0.4764	10548.9	9184.9	0.48805	11155.4	9650	0.49107	11575.2	9975.32	0.48581	11798.2	10115.1	0.4734	11835	10072.9	0.46012	11831.7	9956.14	0.4442	11739.6	9775.27	0.4323	11733.9	9677.97
404	0.18602	11482.7	9878.39	0.30942	6188.4	5809.48	0.44858	9612.43	8486.18	0.47775	10578.8	9214.8	0.4901	11202.3	9696.85	0.49377	11638.9	10039	0.48828	11858.2	10175.1	0.47501	11875.2	10113.2	0.46158	11869.2	9993.68	0.44533	11769.4	9805.14	0.43293	11751	9695.07
403	0.18636	11503.7	9899.37	0.3124	6248	5869.08	0.45063	9656.36	8530.11	0.48007	10630.1	9266.17	0.49216	11249.4	9743.94	0.49606	11692.8	10092.9	0.49085	11920.6	10237.5	0.47708	11927	10164.9	0.46353	11919.3	10043.8	0.44732	11822	9857.73	0.4343	11788.1	9732.25
402	0.18725	11558.6	9954.31	0.31526	6305.2	5926.28	0.45208	9687.43	8561.18	0.48223	10678	9314	0.49481	11309.9	9804.51	0.49841	11748.2	10148.3	0.49348	11984.5	10301.4	0.47877	11969.2	10207.2	0.46609	11985.2	10109.7	0.44982	11888.1	9923.8	0.43591	11831.8	9775.95
401	0.1881	11611.1	10006.8	0.31897	6379.4	6000.48	0.45395	9727.5	8601.25	0.48411	10719.6	9355.62	0.49736	11368.2	9862.8	0.5015	11821.1	10221.2	0.496	12045.7	10362.6	0.48134	12033.5	10271.4	0.46821	12039.7	10164.2	0.45204	11946.8	9982.47	0.43817	11893.2	9837.3
400	0.18915	11675.9	10071.6	0.32139	6427.8	6048.88	0.45578	9766.71	8640.47	0.48639	10770.1	9406.11	0.49987	11425.6	9920.17	0.504	11880	10280.1	0.49811	12097	10413.8	0.48403	12100.8	10338.7	0.47107	12113.2	10237.7	0.4543	12006.5	10042.2	0.43998	11942.3	9886.42
399	0.19013	11736.4	10132.1	0.32402	6480.4	6101.48	0.45747	9802.93	8676.68	0.48892	10826.1	9462.13	0.50208	11476.1	9970.68	0.50677	11945.3	10345.4	0.50032	12150.6	10467.5	0.48699	12174.8	10412.7	0.47372	12181.4	10305.9	0.4561	12054.1	10089.8	0.44261	12013.7	9957.81
398	0.19126	11806.2	10201.8	0.32613	6522.6	6143.68	0.45938	9843.86	8717.61	0.49121	10876.8	9512.84	0.50483	11539	10033.5	0.50933	12005.6	10405.7	0.50331	12223.2	10540.1	0.49025	12256.3	10494.2	0.47504	12215.3	10339.8	0.45817	12108.8	10144.5	0.44534	12087.8	10031.9
397	0.19241	11877.2	10272.8	0.32932	6586.4	6207.48	0.46064	9870.86	8744.61	0.49328	10922.6	9558.67	0.50716	11592.2	10086.8	0.51161	12059.4	10459.5	0.50627	12295.1	10612	0.49273	12318.3	10556.2	0.47834	12300.2	10424.7	0.46044	12168.8	10204.5	0.44791	12157.6	10101.7
396	0.19332	11933.3	10329	0.33321	6664.2	6285.28	0.46279	9916.93	8790.68	0.4951	10962.9	9598.97	0.50959	11647.8	10142.3	0.5147	12132.2	10532.3	0.5093	12368.7	10685.6	0.49565	12391.2	10629.2	0.48049	12355.5	10479.9	0.4629	12233.8	10269.5	0.44993	12212.4	10156.5
395	0.19434	11996.3	10392	0.33636	6727.2	6348.28	0.46453	9954.21	8827.97	0.49767	11019.8	9655.88	0.5119	11700.6	10195.1	0.51768	12202.5	10602.6	0.51269	12451	10767.9	0.49838	12459.5	10697.4	0.48383	12441.3	10565.8	0.4661	12318.4	10354.1	0.452	12268.6	10212.7
394	0.19565	12077.2	10472.8	0.33993	6798.6	6419.68	0.46654	9997.29	8871.04	0.49961	11062.8	9698.84	0.51558	11784.7	10279.3	0.52132	12288.3	10688.4	0.51605	12532.6	10849.5	0.50121	12530.3	10768.2	0.48673	12515.9	10640.4	0.46928	12402.4	10438.1	0.4545	12336.4	10280.5
393	0.19677	12146.3	10542	0.34387	6877.4	6498.48	0.46894	10048.7	8922.47	0.50264	11129.9	9765.93	0.519	11862.9	10357.4	0.52498	12374.5	10774.6	0.51949	12616.2	10933.1	0.50417	12604.3	10842.2	0.49003	12600.8	10725.3	0.47232	12482.7	10518.4	0.45698	12403.7	10347.9
392	0.19773	12205.6	10601.2	0.34763	6952.6	6573.68	0.47144	10102.3	8976.04	0.50494	11180.8	9816.86	0.52258	11944.7	10439.3	0.52829	12452.6	10852.6	0.52237	12686.1	11003	0.50703	12675.8	10913.7	0.49333	12685.6	10810.1	0.47444	12538.8	10574.5	0.46046	12498.2	10442.3
391	0.19926	12300	10695.7	0.35057	7011.4	6632.48	0.474	10157.1	9030.9	0.50791	11246.6	9882.62	0.52534	12007.8	10502.3	0.53175	12534.1	10934.2	0.52494	12748.5	11065.4	0.5112	12780	11017.9	0.49647	12766.4	10890.9	0.47714	12610.1	10645.8	0.46372	12586.7	10530.8
390	0.20063	12384.6	10780.2	0.35419	7083.8	6704.88	0.4768	10217.1	9090.9	0.51148	11325.6	9961.67	0.52876	12085.9	10580.5	0.53539	12619.9	11020	0.52823	12828.4	11145.3	0.51425	12856.2	11094.2	0.49972	12849.9	10974.4	0.4805	12698.9	10734.6	0.46711	12678.7	10622.8
389	0.20226	12485.2	10880.9	0.35828	7165.6	6786.68	0.47925	10269.6	9143.4	0.51477	11398.5	10034.5	0.53178	12155	10649.5	0.53853	12693.9	11094	0.53207	12921.7	11238.6	0.51814	12953.5	11191.4	0.50318	12938.9	11063.4	0.48436	12800.9	10836.6	0.47008	12759.3	10703.4
388	0.20413	12600.6	10996.3	0.36279	7255.8	6876.88	0.48178	10323.9	9197.61	0.51767	11462.7	10098.7	0.53501	12228.8	10723.4	0.54204	12776.7	11176.8	0.53577	13011.6	11328.4	0.52161	13040.3	11278.2	0.50702	13037.7	11162.1	0.48805	12898.5	10934.2	0.47362	12855.4	10799.5
387	0.20576	12701.2	11096.9	0.36749	7349.8	6970.88	0.48414	10374.4	9248.18	0.51999	11514.1	10150.1	0.53825	12302.9	10797.4	0.54529	12853.3	11253.4	0.54021	13119.4	11436.3	0.52665	13166.2	11404.2	0.51088	13136.9	11261.4	0.49162	12992.8	11028.5	0.47787	12970.8	10914.9
386	0.20724	12792.6	11188.3	0.37189	7437.8	7058.88	0.48723	10440.6	9314.4	0.52322	11585.6	10221.6	0.54106	12367.1	10861.7	0.54919	12945.2	11345.3	0.54417	13215.6	11532.4	0.53044	13261	11498.9	0.51504	13243.9	11368.4	0.49568	13100.1	11135.8	0.48215	13086.9	11031
385	0.20877	12887	11282.7	0.37654	7530.8	7151.88	0.4898	10495.7	9369.47	0.52595	11646	10282.1	0.54517	12461	10955.6	0.55317	13039	11439.1	0.54819	13313.2	11630.1	0.53511	13377.8	11615.7	0.51929	13353.2	11477.7	0.50038	13224.3	11260	0.48637	13201.5	11145.6
384	0.21026	12979	11374.7	0.3807	7614	7235.08	0.49246	10552.7	9426.47	0.52924	11718.9	10354.9	0.54911	12551.1	11045.7	0.55705	13130.5	11530.6	0.55227	13412.3	11729.2	0.53842	13460.5	11698.4	0.52323	13454.5	11579	0.50504	13347.5	11383.2	0.49029	13307.9	11252
383	0.21222	13100	11495.7	0.38454	7690.8	7311.88	0.49533	10614.2	9487.97	0.53291	11800.1	10436.2	0.5546	12676.6	11171.1	0.56211	13249.7	11649.8	0.55623	13508.4	11825.3	0.54296	13574	11811.9	0.5281	13579.7	11704.2	0.50861	13441.8	11477.5	0.49432	13417.3	11361.4
382	0.21397	13208	11603.7	0.3881	7762	7383.08	0.49794	10670.1	9543.9	0.53657	11881.2	10517.2	0.55762	12745.6	11240.2	0.56681	13360.5	11760.6	0.56051	13612.4	11929.3	0.54784	13696	11933.9	0.53201	13680.3	11804.7	0.51209	13533.8	11569.5	0.49895	13542.9	11487
381	0.21556	13306.2	11701.8	0.39279	7855.8	7476.88	0.50127	10741.5	9615.25	0.54037	11965.3	10601.4	0.56135	12830.9	11325.4	0.57245	13493.5	11893.6	0.56588	13742.8	12059.7	0.55232	13808	12045.9	0.53659	13798	11922.5	0.51623	13643.2	11678.9	0.50345	13665.1	11609.2
380	0.21772	13439.5	11835.2	0.39803	7960.6	7581.68	0.50425	10805.4	9679.11	0.54386	12042.6	10678.7	0.5645	12902.9	11397.4	0.57698	13600.2	12000.3	0.57205	13892.6	12209.5	0.55748	13937	12174.9	0.54064	13902.2	12026.7	0.52097	13768.5	11804.2	0.50863	13805.7	11749.8
379	0.21977	13566	11961.7	0.4033	8066	7687.08	0.50664	10856.6	9730.32	0.54774	12128.5	10764.6	0.56911	13008.2	11502.8	0.58159	13708.9	12109	0.57636	13997.3	12314.2	0.56216	14054	12291.9	0.54598	14039.5	12164	0.52639	13911.7	11947.4	0.51292	13922.1	11866.2
378	0.22214	13712.3	12108	0.4079	8158	7779.08	0.51011	10930.9	9804.68	0.5516	12214	10850	0.57316	13100.8	11595.4	0.58672	13829.8	12229.9	0.5808	14105.1	12422	0.56717	14179.2	12417.2	0.55161	14184.3	12308.7	0.53143	14044.9	12080.6	0.51809	14062.4	12006.6
377	0.22467	13868.5	12264.2	0.41337	8267.4	7888.48	0.51265	10985.4	9859.11	0.55556	12301.7	10937.7	0.57808	13213.3	11707.8	0.59195	13953.1	12353.2	0.58524	14213	12529.9	0.57223	14305.8	12543.7	0.55693	14321.1	12445.5	0.5371	14194.8	12230.5	0.52286	14191.9	12136
376	0.22687	14004.3	12400	0.41857	8371.4	7992.48	0.51584	11053.7	9927.47	0.55892	12376.1	11012.1	0.58288	13323	11817.5	0.59626	14054.7	12454.8	0.59087	14349.7	12666.6	0.57708	14427	12664.9	0.56211	14454.3	12578.7	0.54277	14344.6	12380.3	0.52785	14327.4	12271.5
375	0.22848	14103.7	12499.4	0.42383	8476.6	8097.68	0.51801	11100.2	9973.97	0.56247	12454.7	11090.7	0.58751	13428.8	11923.4	0.60123	14171.9	12571.9	0.59586	14470.9	12787.8	0.58155	14538.8	12776.7	0.5677	14598	12722.5	0.5484	14493.4	12529.1	0.53334	14476.4	12420.5
374	0.23064	14237	12632.7	0.42916	8583.2	8204.28	0.5216	11177.1	10050.9	0.56627	12538.8	11174.9	0.59183	13527.5	12022.1	0.60521	14265.7	12665.8	0.60204	14621	12937.9	0.58752	14688	12925.9	0.57323	14740.2	12864.7	0.55412	14644.6	12680.3	0.53858	14618.6	12562.7
373	0.23291	14377.2	12772.8	0.43434	8686.8	8307.88	0.52517	11253.6	10127.4	0.57063	12635.4	11271.4	0.5967	13638.9	12133.4	0.61109	14404.3	12804.4	0.60711	14744.1	13061	0.59294	14823.5	13061.4	0.57864	14879.3	13003.8	0.55959	14789.2	12824.9	0.54492	14790.7	12734.8
372	0.23564	14545.7	12941.3	0.44027	8805.4	8426.48	0.52953	11347.1	10220.8	0.57522	12737	11373.1	0.6018	13755.4	12250	0.61583	14516	12916.1	0.61288	14884.2	13201.1	0.59955	14988.8	13226.7	0.58392	15015.1	13139.6	0.56642	14969.7	13005.4	0.55058	14944.3	12888.4
371	0.23788	14684	13079.6	0.44544	8908.8	8529.88	0.53312	11424	10297.8	0.57936	12828.7	11464.7	0.60701	13874.5	12369.1	0.62131	14645.2	13045.3	0.61822	15013.9	13330.8	0.60482	15120.5	13358.4	0.59007	15173.2	13297.7	0.57172	15109.7	13145.4	0.556	15091.4	13035.5
370	0.24281	14988.3	13383.9	0.45221	9044.2	8665.28	0.53779	11524.1	10397.8	0.58316	12912.8	11548.9	0.61212	13991.3	12485.9	0.6261	14758.1	13158.2	0.6229	15127.6	13444.5	0.61126	15281.5	13519.4	0.59617	15330.1	13454.6	0.57741	15260.1	13295.8	0.56615	15366.9	13311
369	0.24457	15096.9	13492.6	0.45774	9154.8	8775.88	0.54222	11619	10492.8	0.58783	13016.2	11652.3	0.61717	14106.7	12601.3	0.63396	14943.3	13343.4	0.62977	15294.4	13611.3	0.61687	15421.8	13659.7	0.60183	15475.6	13600.1	0.58388	15431.1	13466.8	0.57135	15508.1	13452.2
368	0.24714	15255.6	13651.2	0.46283	9256.6	8877.68	0.54619	11704.1	10577.8	0.59375	13147.3	11783.4	0.62296	14239.1	12733.7	0.64015	15089.2	13489.3	0.63698	15469.5	13786.4	0.62311	15577.8	13815.7	0.60758	15623.5	13748	0.58967	15584.1	13619.8	0.57626	15641.3	13585.5
367	0.24899	15369.8	13765.4	0.46818	9363.6	8984.68	0.55093	11805.6	10679.4	0.59793	13239.9	11875.9	0.62871	14370.5	12865.1	0.64624	15232.8	13632.9	0.64326	15622	13938.9	0.62956	15739	13976.9	0.61552	15827.7	13952.1	0.59646	15763.6	13799.3	0.58167	15788.2	13732.3
366	0.25171	15537.7	13933.3	0.47504	9500.8	9121.88	0.55554	11904.4	10778.2	0.6023	13336.6	11972.7	0.63373	14485.3	12979.8	0.65245	15379.2	13779.3	0.64985	15782.1	14099	0.63643	15910.8	14148.7	0.62137	15978.1	14102.6	0.6023	15917.9	13953.6	0.58864	15977.4	13921.5
365	0.25465	15719.1	14114.8	0.48286	9657.2	9278.28	0.56011	12002.4	10876.1	0.60774	13457.1	12093.1	0.63807	14584.5	13079	0.65795	15508.8	13908.9	0.65568	15923.7	14240.5	0.64265	16066.3	14304.2	0.62881	16169.4	14293.9	0.60918	16099.8	14135.5	0.59583	16172.5	14116.6
364	0.25826	15942	14337.6	0.49154	9830.8	9451.88	0.5642	12090	10963.8	0.6134	13582.4	12218.5	0.64371	14713.4	13207.9	0.66366	15643.4	14043.5	0.6641	16128.1	14445	0.65053	16263.3	14501.2	0.63527	16335.5	14460	0.61679	16300.9	14336.6	0.60367	16385.3	14329.4
363	0.26134	16132.1	14527.8	0.49859	9971.8	9592.88	0.56792	12169.7	11043.5	0.62033	13735.9	12371.9	0.65043	14867	13361.5	0.67155	15829.4	14229.5	0.67153	16308.6	14625.5	0.65749	16437.3	14675.2	0.64383	16555.6	14680.1	0.62508	16520	14555.7	0.61185	16607.4	14551.5
362	0.26519	16369.8	14765.4	0.50508	10101.6	9722.68	0.57322	12283.3	11157	0.62504	13840.2	12476.2	0.65831	15047.1	13541.7	0.6783	15988.5	14388.6	0.67891	16487.8	14804.7	0.66512	16628	14865.9	0.65148	16752.3	14876.8	0.63345	16741.2	14776.9	0.62057	16844	14788.2
361	0.26838	16566.7	14962.3	0.5125	10250	9871.08	0.57918	12411	11284.8	0.63085	13968.8	12604.9	0.66584	15219.2	13713.8	0.68641	16179.7	14579.8	0.68591	16657.8	14974.7	0.67201	16800.2	15038.2	0.65838	16929.8	15054.3	0.64099	16940.5	14976.2	0.62834	17054.9	14999.1
360	0.27163	16767.3	15163	0.52073	10414.6	10035.7	0.5857	12550.7	11424.5	0.63531	14067.6	12703.6	0.67266	15375.1	13869.7	0.69357	16348.4	14748.5	0.69196	16804.7	15121.6	0.68075	17018.8	15256.7	0.66649	17138.3	15262.8	0.64949	17165.1	15200.8	0.63534	17244.9	15189.1
359	0.27486	16966.7	15362.3	0.5292	10584	10205.1	0.59213	12688.5	11562.3	0.64111	14196	12832.1	0.68056	15555.7	14050.2	0.70093	16521.9	14922	0.69985	16996.4	15313.2	0.68938	17234.5	15472.4	0.67346	17317.5	15442	0.65719	17368.6	15404.3	0.64315	17456.9	15401
358	0.27814	17169.1	15564.8	0.5372	10744	10365.1	0.59863	12827.8	11701.5	0.64882	14366.7	13002.8	0.68753	15715	14209.5	0.70695	16663.8	15063.9	0.70622	17151.1	15467.9	0.69651	17412.8	15650.7	0.68137	17520.9	15645.4	0.66529	17582.7	15618.4	0.65063	17660	15604.1
357	0.28128	17363	15758.6	0.54528	10905.6	10526.7	0.60656	12997.7	11871.5	0.65779	14565.4	13201.4	0.69585	15905.1	14399.7	0.71442	16839.9	15240	0.71391	17337.8	15654.7	0.70419	17604.8	15842.7	0.68935	17726.1	15850.6	0.67428	17820.3	15856	0.65902	17887.7	15831.8
356	0.28646	17682.7	16078.4	0.55398	11079.6	10700.7	0.61408	13158.9	12032.6	0.66606	14748.5	13384.5	0.70251	16057.4	14551.9	0.72144	17005.4	15405.5	0.7233	17565.9	15882.7	0.71211	17802.8	16040.7	0.69929	17981.7	16106.2	0.68162	18014.2	16049.9	0.669	18158.6	16102.7
355	0.29162	18001.2	16396.9	0.56273	11254.6	10875.7	0.62053	13297.1	12170.8	0.67228	14886.2	13522.2	0.70981	16224.2	14718.8	0.73038	17216.1	15616.2	0.73447	17837.1	16154	0.72142	18035.5	16273.4	0.70745	18191.6	16316.1	0.69137	18271.9	16307.6	0.6785	18416.4	16360.5
354	0.29562	18248.1	16643.8	0.57007	11401.4	11022.5	0.62738	13443.9	12317.6	0.67967	15049.8	13685.9	0.71815	16414.9	14909.4	0.73985	17439.3	15839.4	0.74426	18074.9	16391.8	0.73009	18252.3	16490.2	0.71772	18455.7	16580.1	0.70018	18504.8	16540.5	0.68904	18702.5	16646.6
353	0.29866	18435.8	16831.5	0.5788	11576	11197.1	0.63477	13602.2	12476	0.68733	15219.5	13855.5	0.72727	16623.3	15117.9	0.74864	17646.5	16046.6	0.75226	18269.2	16586.1	0.73902	18475.5	16713.4	0.72699	18694	16818.5	0.71178	18811.3	16847	0.69798	18945.2	16889.3
352	0.3023	18660.5	17056.2	0.58585	11717	11338.1	0.64378	13795.3	12669	0.69709	15435.6	14071.6	0.73506	16801.4	15295.9	0.75848	17878.5	16278.6	0.75884	18429	16745.9	0.74768	18692	16929.9	0.73716	18955.5	17080	0.72208	19083.5	17119.2	0.70769	19208.7	17152.8
351	0.30637	18911.7	17307.4	0.59602	11920.4	11541.5	0.65104	13950.9	12824.6	0.70582	15628.9	14264.9	0.743	16982.9	15477.4	0.76614	18059	16459.1	0.76827	18658	16974.9	0.75729	18932.3	17170.2	0.7456	19172.6	17297.1	0.73249	19358.7	17394.4	0.71533	19416.1	17360.2
350	0.31133	19217.9	17613.6	0.60303	12060.6	11681.7	0.65815	14103.2	12977	0.7134	15796.7	14432.8	0.75039	17151.8	15646.3	0.77731	18322.3	16722.4	0.77606	18847.2	17164.1	0.76681	19170.2	17408.2	0.75458	19403.5	17528	0.74203	19610.8	17646.5	0.72671	19725	17669.1
349	0.31545	19472.2	17867.9	0.6115	12230	11851.1	0.66715	14296.1	13169.8	0.72246	15997.3	14633.4	0.7605	17382.9	15877.4	0.78756	18563.9	16964	0.78685	19109.2	17426.1	0.77594	19398.5	17636.4	0.7641	19648.3	17772.8	0.7502	19826.7	17862.4	0.73554	19964.7	17908.8
348	0.31914	19700	18095.7	0.61911	12382.2	12003.3	0.67524	14469.4	13343.2	0.72996	16163.4	14799.4	0.77133	17630.4	16125	0.79856	18823.2	17223.3	0.79489	19304.5	17621.4	0.78506	19626.5	17864.4	0.77478	19922.9	18047.4	0.76029	20093.4	18129.1	0.74646	20261.1	18205.2
347	0.32387	19992	18387.6	0.62911	12582.2	12203.3	0.68457	14669.4	13543.1	0.73952	16375.1	15011.1	0.78197	17873.6	16368.2	0.80847	19056.8	17456.9	0.80658	19588.4	17905.3	0.79677	19919.2	18157.2	0.78518	20190.3	18314.8	0.77223	20408.9	18444.6	0.75617	20524.6	18468.7
346	0.32841	20272.2	18667.9	0.6398	12796	12417.1	0.69354	14861.6	13735.3	0.74845	16572.8	15208.9	0.79189	18100.3	16594.9	0.81719	19262.3	17662.4	0.81637	19826.1	18143	0.80705	20176.3	18414.2	0.79418	20421.8	18546.3	0.78155	20655.2	18691	0.76751	20832.4	18776.5
345	0.33286	20546.9	18942.6	0.6486	12972	12593.1	0.70246	15052.7	13926.5	0.75908	16808.2	15444.2	0.80175	18325.7	16820.3	0.82663	19484.8	17884.9	0.82581	20055.4	18372.3	0.81622	20405.5	18643.4	0.80367	20665.8	18790.3	0.79234	20940.4	18976.1	0.77816	21121.5	19065.6
344	0.3377	20845.7	19241.3	0.65756	13151.2	12772.3	0.71305	15279.6	14153.4	0.76862	17019.4	15655.5	0.81293	18581.3	17075.8	0.83617	19709.7	18109.8	0.83405	20255.5	18572.4	0.82508	20627	18864.9	0.81334	20914.5	19038.9	0.8007	21161.4	19197.1	0.78898	21415.2	19359.3
343	0.34272	21155.6	19551.2	0.66682	13336.4	12957.5	0.72316	15496.3	14370	0.77819	17231.4	15867.4	0.8217	18781.7	17276.3	0.84696	19964.1	18364.2	0.84476	20515.6	18832.5	0.83708	20927	19164.9	0.82579	21234.6	19359.1	0.80912	21383.9	19419.6	0.79907	21689	19633.2
342	0.34683	21409.3	19804.9	0.67745	13549	13170.1	0.73375	15723.2	14597	0.78692	17424.7	16060.7	0.83229	19023.8	17518.3	0.85867	20240.1	18640.2	0.85741	20822.8	19139.7	0.84586	21146.5	19384.4	0.83718	21527.5	19652	0.82001	21671.7	19707.4	0.80943	21970.2	19914.4
341	0.35235	21750	20145.7	0.68675	13735	13356.1	0.74141	15887.4	14761.1	0.79688	17645.2	16281.2	0.84301	19268.8	17763.4	0.86985	20503.6	18903.7	0.8699	21126.1	19443	0.86044	21511	19748.9	0.84781	21800.8	19925.3	0.83096	21961.1	19996.8	0.81887	22226.5	20170.6
340	0.35859	22135.2	20530.9	0.6985	13970	13591.1	0.75538	16186.7	15060.5	0.81358	18015	16651	0.85768	19604.1	18098.7	0.8847	20853.6	19253.7	0.88616	21521	19837.9	0.87508	21877	20114.9	0.86171	22158.3	20282.7	0.84771	22403.8	20439.5	0.8334	22620.9	20565
339	0.36302	22408.6	20804.3	0.70765	14153	13774.1	0.76547	16402.9	15276.7	0.8238	18241.3	16877.3	0.86795	19838.9	18333.4	0.89505	21097.6	19497.7	0.89642	21770.2	20087.1	0.88505	22126.3	20364.2	0.87172	22415.7	20540.1	0.85803	22676.5	20712.2	0.84337	22891.5	20835.6
338	0.36749	22684.6	21080.2	0.71688	14337.6	13958.7	0.77579	16624.1	15497.8	0.83375	18461.6	17097.7	0.87845	20078.9	18573.4	0.90534	21340.2	19740.3	0.90678	22021.8	20338.7	0.89524	22381	20618.9	0.88203	22680.8	20805.3	0.86803	22940.8	20976.5	0.85334	23162.1	21106.2
337	0.37207	22967.3	21363	0.72609	14521.8	14142.9	0.78605	16843.9	15717.7	0.84407	18690.1	17326.2	0.8889	20317.7	18812.3	0.91566	21583.4	19983.5	0.91722	22275.3	20592.2	0.90543	22635.8	20873.7	0.89207	22938.9	21063.4	0.87791	23201.9	21237.6	0.86325	23431.1	21375.2
336	0.37659	23246.3	21642	0.73521	14704.2	14325.3	0.79639	17065.5	15939.3	0.85433	18917.3	17553.4	0.89927	20554.7	19049.3	0.92614	21830.4	20230.5	0.92758	22526.9	20843.8	0.91551	22887.8	21125.7	0.90213	23197.6	21322.1	0.8877	23460.6	21496.3	0.8732	23701.1	21645.3
335	0.381	23518.5	21914.2	0.74439	14887.8	14508.9	0.80638	17279.6	16153.3	0.86447	19141.8	17777.9	0.90977	20794.7	19289.3	0.93648	22074.2	20474.3	0.93775	22773.9	21090.8	0.92585	23146.2	21384.2	0.91202	23451.9	21576.4	0.89761	23722.6	21758.3	0.88292	23965	21909.1
334	0.38518	23776.5	22172.2	0.75359	15071.8	14692.9	0.81647	17495.8	16369.5	0.87459	19365.9	18002	0.91987	21025.6	19520.2	0.94678	22317	20717.1	0.94773	23016.3	21333.2	0.93587	23396.8	21634.7	0.92162	23698.8	21823.3	0.90735	23980	22015.7	0.89222	24217.4	22161.5
333	0.38928	24029.6	22425.3	0.76272	15254.4	14875.5	0.82647	17710.1	16583.8	0.88453	19586	18222.1	0.93003	21257.8	19752.4	0.95719	22562.3	20962.4	0.95763	23256.7	21573.6	0.94583	23645.8	21883.7	0.93148	23952.3	22076.8	0.91694	24233.4	22269.1	0.90156	24470.9	22415
332	0.39339	24283.3	22679	0.77161	15432.2	15053.3	0.83646	17924.1	16797.9	0.89464	19809.9	18445.9	0.9401	21488	19982.6	0.96709	22795.7	21195.8	0.96758	23498.4	21815.3	0.95542	23885.5	22123.4	0.94098	24196.6	22321.1	0.92637	24482.6	22518.3	0.91079	24721.4	22665.6
331	0.39745	24534	22929.6	0.78038	15607.6	15228.7	0.84636	18136.3	17010	0.90436	20025.1	18661.2	0.94982	21710.2	20204.7	0.97706	23030.7	21430.8	0.97714	23730.5	22047.4	0.96489	24122.3	22360.2	0.95016	24432.7	22557.2	0.93535	24720	22755.7	0.92001	24971.7	22915.8
330	0.40131	24772.2	23167.9	0.78911	15782.2	15403.3	0.85612	18345.4	17219.2	0.91411	20241	18877.1	0.95964	21934.6	20429.2	0.98668	23257.5	21657.6	0.98671	23963	22279.8	0.97419	24354.8	22592.7	0.95934	24668.7	22793.2	0.94422	24954.4	22990.1	0.92874	25208.7	23152.8
329	0.40517	25010.5	23406.2	0.79773	15954.6	15575.7	0.86574	18551.6	17425.3	0.92359	20450.9	19087	0.96898	22148.1	20642.7	0.99633	23484.9	21885	0.99629	24195.6	22512.5	0.98333	24583.3	22821.2	0.96831	24899.4	23023.9	0.95279	25180.9	23216.6	0.93717	25437.5	23381.6
328	0.4089	25240.7	23636.4	0.80637	16127.4	15748.5	0.87521	18754.5	17628.3	0.93312	20661.9	19298	0.97865	22369.1	20863.7	1.00562	23703.9	22104	1.00552	24419.8	22736.7	0.99246	24811.5	23049.4	0.97733	25131.3	23255.8	0.96142	25409	23444.7	0.94544	25661.9	23606.1
327	0.4126	25469.1	23864.8	0.8149	16298	15919.1	0.88459	18955.5	17829.3	0.94219	20862.8	19498.8	0.98778	22577.8	21072.4	1.01467	23917.2	22317.3	1.01454	24638.8	22955.7	1.00148	25037	23274.9	0.9859	25351.7	23476.2	0.96977	25629.6	23665.3	0.95364	25884.5	23828.6
326	0.41623	25693.2	24088.9	0.8233	16466	16087.1	0.8937	19150.7	18024.5	0.95104	21058.7	19694.8	0.9969	22786.3	21280.9	1.02367	24129.4	22529.5	1.02332	24852.1	23168.9	1.0102	25255	23492.9	0.99418	25564.6	23689.1	0.97799	25846.9	23882.6	0.96131	26092.7	24036.8
325	0.41963	25903.1	24298.8	0.83164	16632.8	16253.9	0.90281	19345.9	18219.7	0.95954	21247	19883	1.00589	22991.8	21486.3	1.03253	24338.2	22738.3	1.03198	25062.4	23379.3	1.01859	25464.8	23702.7	1.00232	25773.9	23898.4	0.98599	26058.3	24094	0.96892	26299.3	24243.4
324	0.42303	26113	24508.6	0.84015	16803	16424.1	0.91152	19532.6	18406.3	0.96806	21435.6	20071.7	1.01451	23188.8	21683.4	1.04107	24539.5	22939.6	1.04068	25273.7	23590.5	1.02681	25670.3	23908.2	1.01024	25977.6	24102.1	0.99361	26259.7	24295.4	0.97626	26498.5	24442.6
323	0.42638	26319.8	24715.4	0.84853	16970.6	16591.7	0.92036	19722	18595.8	0.97654	21623.4	20259.4	1.02301	23383.1	21877.7	1.04941	24736.1	23136.2	1.04885	25472.1	23789	1.0347	25867.5	24105.4	1.01792	26175.1	24299.6	1.00123	26461.1	24496.8	0.9839	26705.9	24650
322	0.42969	26524.1	24919.7	0.85701	17140.2	16761.3	0.92896	19906.3	18780	0.98488	21808.1	20444.1	1.03142	23575.3	22069.9	1.05775	24932.7	23332.8	1.0571	25672.4	23989.3	1.0428	26070	24307.9	1.02573	26375.9	24500.4	1.00877	26660.3	24696.1	0.99133	26907.5	24851.6
321	0.43296	26725.9	25121.6	0.86547	17309.4	16930.5	0.93771	20093.8	18967.5	0.99328	21994.1	20630.1	1.03972	23765	22259.6	1.06615	25130.7	23530.8	1.06514	25867.7	24184.6	1.05081	26270.3	24508.2	1.03369	26580.6	24705.1	1.01643	26862.8	24898.5	0.99882	27110.8	25054.9
320	0.43621	26926.5	25322.2	0.87456	17491.2	17112.3	0.94649	20281.9	19155.7	1.00148	22175.6	20811.7	1.04803	23955	22449.5	1.07456	25328.9	23729	1.07352	26071.2	24388.1	1.05895	26473.8	24711.7	1.04184	26790.2	24914.7	1.02408	27065	25100.7	1.00625	27312.5	25256.6
319	0.4396	27135.8	25531.5	0.88417	17683.4	17304.5	0.95577	20480.8	19354.5	1.01012	22366.9	21003	1.05673	24153.8	22648.4	1.08341	25537.5	23937.6	1.08222	26282.5	24599.4	1.06748	26687	24924.9	1.05007	27001.8	25126.3	1.03206	27275.9	25311.6	1.01399	27522.6	25466.7
318	0.44313	27353.7	25749.4	0.89463	17892.6	17513.7	0.96544	20688	19561.8	1.01933	22570.9	21206.9	1.06625	24371.4	22866	1.09261	25754.4	24154.5	1.09137	26504.7	24821.6	1.07625	26906.2	25144.2	1.05855	27219.9	25344.3	1.04038	27495.8	25531.5	1.02217	27744.6	25688.7
317	0.44702	27593.8	25989.5	0.90601	18120.2	17741.3	0.97627	20920.1	19793.8	1.02965	22799.4	21435.4	1.07653	24606.4	23101	1.10263	25990.6	24390.7	1.1012	26743.4	25060.3	1.08578	27144.5	25382.4	1.06769	27454.9	25579.4	1.04934	27732.6	25768.3	1.03098	27983.7	25927.9
316	0.45125	27854.9	26250.6	0.91903	18380.6	18001.7	0.98803	21172.1	20045.8	1.04109	23052.7	21688.8	1.08774	24862.6	23357.2	1.11374	26252.4	24652.5	1.1122	27010.6	25327.5	1.09634	27408.5	25646.4	1.07793	27718.2	25842.7	1.05958	28003.2	26038.9	1.0408	28250.3	26194.4
315	0.45628	28165.4	26561.1	0.93405	18681	18302.1	1.00156	21462	20335.8	1.05407	23340.1	21976.2	1.10075	25160	23654.6	1.12664	26556.5	24956.6	1.12467	27313.4	25630.3	1.10861	27715.3	25953.2	1.08949	28015.5	26139.9	1.07132	28313.5	26349.2	1.05205	28555.6	26499.8
314	0.46202	28519.8	26915.4	0.952	19040	18661.1	1.01738	21801	20674.8	1.06938	23679.1	22315.2	1.1158	25504	23998.6	1.14184	26914.8	25314.9	1.13941	27671.4	25988.3	1.12283	28070.8	26308.7	1.10356	28377.3	26501.7	1.08493	28673.2	26708.9	1.06534	28916.4	26860.5
313	0.46916	28960.5	27356.2	0.9739	19478	19099.1	1.03671	22215.2	21089	1.08806	24092.8	22728.8	1.13409	25922.1	24416.6	1.15966	27334.8	25734.9	1.15718	28102.9	26419.8	1.1402	28505	26742.9	1.12034	28808.7	26933.2	1.1013	29105.8	27141.5	1.08125	29348.2	27292.3
312	0.47772	29488.9	27884.6	1.00066	20013.2	19634.3	1.06087	22732.9	21606.7	1.11085	24597.4	23233.4	1.15635	26430.9	24925.4	1.18162	27852.5	26252.6	1.17872	28626.1	26942.9	1.16109	29027.2	27265.2	1.14075	29333.6	27458.1	1.12089	29623.5	27659.2	1.10033	29866.1	27810.2
311	0.48828	30140.7	28536.4	1.03365	20673	20294.1	1.0902	23361.4	22235.2	1.13909	25222.7	23858.8	1.18368	27055.5	25550.1	1.20839	28483.5	26883.6	1.20495	29263.1	27580	1.18671	29667.8	27905.7	1.16564	29973.6	28098.1	1.14513	30264.2	28299.9	1.12381	30503.4	28447.5
310	0.50117	30936.4	29332.1	1.074	21480	21101.1	1.12662	24141.9	23015.6	1.17409	25997.7	24633.8	1.21791	27837.9	26332.5	1.2419	29273.4	27673.5	1.23737	30050.4	28367.3	1.21833	30458.2	28696.2	1.19627	30761.2	28885.7	1.17457	31042.2	29077.9	1.15277	31289.5	29233.6
309	0.51711	31920.4	30316	1.12349	22469.8	22090.9	1.1711	25095	23968.8	1.21724	26953.2	25589.2	1.25998	28799.5	27294.1	1.28272	30235.5	28635.6	1.27729	31019.9	29336.8	1.25729	31432.3	29670.2	1.2341	31734	29858.5	1.21132	32013.5	30049.2	1.18848	32258.7	30202.9
308	0.53675	33132.7	31528.4	1.18405	23681	23302.1	1.22634	26278.7	25152.5	1.27036	28129.4	26765.4	1.31227	29994.7	28489.3	1.33343	31430.8	29830.9	1.3265	32215	30531.9	1.3051	32627.5	30865.4	1.28009	32916.6	31041.1	1.25609	33196.7	31232.4	1.23199	33439.7	31383.8
307	0.56072	34612.3	33008	1.25782	25156.4	24777.5	1.29378	27723.9	26597.6	1.33529	29567.1	28203.2	1.37591	31449.4	29943.9	1.3948	32877.4	31277.5	1.38669	33676.8	31993.6	1.36308	34077	32314.9	1.3362	34359.4	32483.9	1.31088	34644.7	32680.4	1.28539	34889.2	32833.3
306	0.58981	36408	34803.7	1.3471	26942	26563.1	1.37569	29479.1	28352.8	1.41419	31314.2	29950.3	1.45273	33205.3	31699.8	1.46896	34625.5	33025.6	1.45931	35440.4	33757.3	1.43333	35833.2	34071.2	1.4044	36113.1	34237.6	1.3771	36394.8	34430.5	1.3501	36645.6	34589.7
305	0.6246	38555.6	36951.2	1.45363	29072.6	28693.7	1.47333	31571.4	30445.1	1.50893	33412	32048.1	1.54459	35304.9	33799.5	1.55836	36732.8	35132.9	1.54632	37553.5	35870.4	1.5176	37940	36177.9	1.486	38211.4	36335.9	1.45625	38486.6	36522.3	1.4276	38749.1	36693.3
304	0.66602	41112.3	39508	1.57947	31589.4	31210.5	1.58942	34059	32932.8	1.62116	35897.1	34533.2	1.65341	37792.2	36286.8	1.66441	39232.5	37632.6	1.64944	40057.8	38374.7	1.61805	40451.2	38689.2	1.58375	40725	38849.5	1.55104	40991.8	39027.5	1.51941	41241.1	39185.2
303	0.71487	44127.8	42523.4	1.72659	34531.8	34152.9	1.72487	36961.5	35835.3	1.75294	38815.1	37451.1	1.78091	40706.5	39201.1	1.78934	42177.3	40577.4	1.77061	43000.5	41317.4	1.7359	43397.5	41635.4	1.69802	43663.4	41787.9	1.66197	43923.5	41959.2	1.62768	44179.9	42124
302	0.77171	47636.4	46032.1	1.89676	37935.2	37556.3	1.88252	40339.7	39213.5	1.9056	42195.4	40831.5	1.92863	44083	42577.5	1.9331	45565.9	43966	1.911	46410	44726.9	1.87239	46809.8	45047.7	1.83078	47077.2	45201.7	1.79189	47357.1	45392.8	1.75334	47590.7	45534.8
301	0.83729	51684.6	50080.2	2.09186	41837.2	41458.3	2.06275	44201.8	43075.5	2.08017	46060.9	44697	2.09822	47959.3	46453.9	2.09787	49449.8	47849.9	2.07209	50322.2	48639.1	2.02885	50721.2	48959.2	1.98363	51007.6	49132.1	1.9406	51287.3	49323	1.8986	51533.4	49477.5
300	0.91186	56287.7	54683.3	2.31128	46225.6	45846.7	2.26647	48567.2	47441	2.27762	50433	49069.1	2.28968	52335.5	50830.1	2.28408	53839	52239.1	2.25396	54739	53055.9	2.20566	55141.5	53379.4	2.15645	55451.6	53576.1	2.10972	55756.9	53792.6	2.06404	56023.9	53968.1

## Sheet: Fig 4e
Fig. 4e Redox titration of purified MBP-BTS-N with H2O2.
Sample		BTS-N reduced			+ 14 μL H₂O₂			+ 21 μL H₂O₂			+ 28 μL H₂O₂			+ 35 μL H₂O₂			+ 42 μL H₂O₂			+ 49 μL H₂O₂			+ 56 μL H₂O₂			+ 63 μL H₂O₂			+ 70 μL H₂O₂
Concentration		0.0001			9.80392e-05			9.70874e-05			9.61538e-05			9.52381e-05			9.43396e-05			9.34579e-05			9.25926e-05			9.17431e-05			9.09091e-05
Correction Factor		-1433			-1861			-1249			-935			-879			-796			-450			51			47			408
Wavelength (nm)	ABS	Ɛ	Normalised ABS	ABS	Ɛ	Normalised ABS	ABS	Ɛ	Normalised ABS	ABS	Ɛ	Normalised ABS	ABS	Ɛ	Normalised ABS	ABS	Ɛ	Normalised ABS	ABS	Ɛ	Normalised ABS	ABS	Ɛ	Normalised ABS	ABS	Ɛ	Normalised ABS	ABS	Ɛ	Normalised ABS
500	0.26988	2698.8	4131.8	0.28804	2938.01	4799.01	0.37678	3880.83	5129.83	0.42335	4402.84	5337.84	0.46511	4883.66	5762.66	0.46402	4918.61	5714.61	0.48051	5141.46	5591.46	0.51738	5587.7	5536.7	0.52407	5712.36	5665.36	0.55038	6054.18	5646.18
499	0.27146	2714.6	4147.6	0.28973	2955.25	4816.25	0.37848	3898.34	5147.34	0.42602	4430.61	5365.61	0.46783	4912.22	5791.22	0.46679	4947.97	5743.97	0.48331	5171.42	5621.42	0.5203	5619.24	5568.24	0.52686	5742.77	5695.77	0.56082	6169.02	5761.02
498	0.27297	2729.7	4162.7	0.29167	2975.03	4836.03	0.38043	3918.43	5167.43	0.42895	4461.08	5396.08	0.47057	4940.99	5819.99	0.46967	4978.5	5774.5	0.48621	5202.45	5652.45	0.52286	5646.89	5595.89	0.52967	5773.4	5726.4	0.55585	6114.35	5706.35
497	0.27441	2744.1	4177.1	0.29342	2992.88	4853.88	0.38218	3936.45	5185.45	0.43168	4489.47	5424.47	0.47342	4970.91	5849.91	0.4723	5006.38	5802.38	0.48887	5230.91	5680.91	0.52554	5675.83	5624.83	0.53249	5804.14	5757.14	0.55867	6145.37	5737.37
496	0.27584	2758.4	4191.4	0.29539	3012.98	4873.98	0.38416	3956.85	5205.85	0.43465	4520.36	5455.36	0.47636	5001.78	5880.78	0.47493	5034.26	5830.26	0.49153	5259.37	5709.37	0.52825	5705.1	5654.1	0.53529	5834.66	5787.66	0.56163	6177.93	5769.93
495	0.27717	2771.7	4204.7	0.29782	3037.76	4898.76	0.38664	3982.39	5231.39	0.43809	4556.14	5491.14	0.47905	5030.03	5909.03	0.47785	5065.21	5861.21	0.49447	5290.83	5740.83	0.53144	5739.55	5688.55	0.5381	5865.29	5818.29	0.5643	6207.3	5799.3
494	0.27821	2782.1	4215.1	0.2999	3058.98	4919.98	0.38874	4004.02	5253.02	0.44116	4588.06	5523.06	0.48194	5060.37	5939.37	0.48094	5097.96	5893.96	0.49759	5324.21	5774.21	0.53447	5772.28	5721.28	0.54096	5896.46	5849.46	0.56699	6236.89	5828.89
493	0.27977	2797.7	4230.7	0.30233	3083.77	4944.77	0.39122	4029.57	5278.57	0.4446	4623.84	5558.84	0.48528	5095.44	5974.44	0.4842	5132.52	5928.52	0.50088	5359.42	5809.42	0.5376	5806.08	5755.08	0.54404	5930.04	5883.04	0.56959	6265.49	5857.49
492	0.2811	2811	4244	0.30461	3107.02	4968.02	0.39353	4053.36	5302.36	0.44789	4658.06	5593.06	0.48872	5131.56	6010.56	0.48746	5167.08	5963.08	0.50418	5394.73	5844.73	0.5405	5837.4	5786.4	0.547	5962.3	5915.3	0.57271	6299.81	5891.81
491	0.28308	2830.8	4263.8	0.3069	3130.38	4991.38	0.39586	4077.36	5326.36	0.45119	4692.38	5627.38	0.49225	5168.63	6047.63	0.49117	5206.4	6002.4	0.50792	5434.74	5884.74	0.54382	5873.26	5822.26	0.55024	5997.62	5950.62	0.57602	6336.22	5928.22
490	0.28462	2846.2	4279.2	0.30917	3153.53	5014.53	0.39816	4101.05	5350.05	0.45446	4726.38	5661.38	0.49534	5201.07	6080.07	0.49446	5241.28	6037.28	0.51124	5470.27	5920.27	0.54686	5906.09	5855.09	0.5537	6035.33	5988.33	0.5793	6372.3	5964.3
489	0.28631	2863.1	4296.1	0.31151	3177.4	5038.4	0.40054	4125.56	5374.56	0.4578	4761.12	5696.12	0.49857	5234.99	6113.99	0.49756	5274.14	6070.14	0.51437	5503.76	5953.76	0.55052	5945.62	5894.62	0.55694	6070.65	6023.65	0.58278	6410.58	6002.58
488	0.28788	2878.8	4311.8	0.31387	3201.47	5062.47	0.40295	4150.39	5399.39	0.46117	4796.17	5731.17	0.50172	5268.06	6147.06	0.50089	5309.43	6105.43	0.51773	5539.71	5989.71	0.55381	5981.15	5930.15	0.56032	6107.49	6060.49	0.58601	6446.11	6038.11
487	0.28932	2893.2	4326.2	0.31631	3226.36	5087.36	0.40543	4175.93	5424.93	0.46463	4832.15	5767.15	0.50536	5306.28	6185.28	0.50425	5345.05	6141.05	0.52113	5576.09	6026.09	0.55718	6017.54	5966.54	0.56338	6140.84	6093.84	0.58929	6482.19	6074.19
486	0.29085	2908.5	4341.5	0.31877	3251.45	5112.45	0.40794	4201.78	5450.78	0.4681	4868.24	5803.24	0.5089	5343.45	6222.45	0.50813	5386.18	6182.18	0.52504	5617.93	6067.93	0.56031	6051.35	6000.35	0.567	6180.3	6133.3	0.59269	6519.59	6111.59
485	0.2924	2924	4357	0.32125	3276.75	5137.75	0.41047	4227.84	5476.84	0.47159	4904.54	5839.54	0.51276	5383.98	6262.98	0.51188	5425.93	6221.93	0.52883	5658.48	6108.48	0.56359	6086.77	6035.77	0.57043	6217.69	6170.69	0.59597	6555.67	6147.67
484	0.29394	2939.4	4372.4	0.32394	3304.19	5165.19	0.41322	4256.17	5505.17	0.4753	4943.12	5878.12	0.51651	5423.36	6302.36	0.51561	5465.47	6261.47	0.53259	5698.71	6148.71	0.56768	6130.94	6079.94	0.57413	6258.02	6211.02	0.59931	6592.41	6184.41
483	0.2954	2954	4387	0.32669	3332.24	5193.24	0.41603	4285.11	5534.11	0.47907	4982.33	5917.33	0.52043	5464.52	6343.52	0.51954	5507.12	6303.12	0.53657	5741.3	6191.3	0.5711	6167.88	6116.88	0.57787	6298.78	6251.78	0.60262	6628.82	6220.82
482	0.29717	2971.7	4404.7	0.32993	3365.29	5226.29	0.41937	4319.51	5568.51	0.48336	5026.94	5961.94	0.52463	5508.62	6387.62	0.52343	5548.36	6344.36	0.54049	5783.24	6233.24	0.57501	6210.11	6159.11	0.58164	6339.88	6292.88	0.60625	6668.75	6260.75
481	0.29901	2990.1	4423.1	0.33276	3394.15	5255.15	0.42227	4349.38	5598.38	0.48721	5066.98	6001.98	0.52865	5550.82	6429.82	0.52705	5586.73	6382.73	0.54414	5822.3	6272.3	0.57885	6251.58	6200.58	0.58543	6381.19	6334.19	0.61038	6714.18	6306.18
480	0.3008	3008	4441	0.33574	3424.55	5285.55	0.42533	4380.9	5629.9	0.49123	5108.79	6043.79	0.53256	5591.88	6470.88	0.53074	5625.84	6421.84	0.54787	5862.21	6312.21	0.58305	6296.94	6245.94	0.58908	6420.97	6373.97	0.61412	6755.32	6347.32
479	0.3026	3026	4459	0.3387	3454.74	5315.74	0.42836	4412.11	5661.11	0.49522	5150.29	6085.29	0.5361	5629.05	6508.05	0.5348	5668.88	6464.88	0.55197	5906.08	6356.08	0.58682	6337.66	6286.66	0.59278	6461.3	6414.3	0.61842	6802.62	6394.62
478	0.30434	3043.4	4476.4	0.34174	3485.75	5346.75	0.43148	4444.24	5693.24	0.49929	5192.62	6127.62	0.54033	5673.47	6552.47	0.53906	5714.04	6510.04	0.55627	5952.09	6402.09	0.59099	6382.69	6331.69	0.5968	6505.12	6458.12	0.62206	6842.66	6434.66
477	0.30621	3062.1	4495.1	0.34523	3521.35	5382.35	0.43508	4481.32	5730.32	0.50383	5239.83	6174.83	0.54487	5721.14	6600.14	0.54312	5757.07	6553.07	0.56037	5995.96	6445.96	0.59523	6428.48	6377.48	0.60125	6553.63	6506.63	0.62604	6886.44	6478.44
476	0.30826	3082.6	4515.6	0.34887	3558.47	5419.47	0.43884	4520.05	5769.05	0.50852	5288.61	6223.61	0.54961	5770.91	6649.91	0.5477	5805.62	6601.62	0.56499	6045.39	6495.39	0.59959	6475.57	6424.57	0.60559	6600.93	6553.93	0.63035	6933.85	6525.85
475	0.31017	3101.7	4534.7	0.35224	3592.85	5453.85	0.44231	4555.79	5804.79	0.51294	5334.58	6269.58	0.55443	5821.52	6700.52	0.55235	5854.91	6650.91	0.56969	6095.68	6545.68	0.60408	6524.06	6473.06	0.60987	6647.58	6600.58	0.63488	6983.68	6575.68
474	0.31225	3122.5	4555.5	0.35609	3632.12	5493.12	0.44629	4596.79	5845.79	0.51786	5385.74	6320.74	0.55903	5869.82	6748.82	0.55738	5908.23	6704.23	0.57477	6150.04	6600.04	0.60877	6574.72	6523.72	0.6145	6698.05	6651.05	0.63976	7037.36	6629.36
473	0.31406	3140.6	4573.6	0.35999	3671.9	5532.9	0.45033	4638.4	5887.4	0.52282	5437.33	6372.33	0.56351	5916.86	6795.86	0.56241	5961.55	6757.55	0.57984	6204.29	6654.29	0.61323	6622.88	6571.88	0.61906	6747.75	6700.75	0.64407	7084.77	6676.77
472	0.31623	3162.3	4595.3	0.36412	3714.02	5575.02	0.45461	4682.48	5931.48	0.52804	5491.62	6426.62	0.56896	5974.08	6853.08	0.56755	6016.03	6812.03	0.58503	6259.82	6709.82	0.61797	6674.08	6623.08	0.62386	6800.07	6753.07	0.64849	7133.39	6725.39
471	0.31835	3183.5	4616.5	0.36808	3754.42	5615.42	0.45871	4724.71	5973.71	0.53307	5543.93	6478.93	0.57362	6023.01	6902.01	0.5727	6070.62	6866.62	0.59023	6315.46	6765.46	0.62285	6726.78	6675.78	0.62828	6848.25	6801.25	0.65297	7182.67	6774.67
470	0.32031	3203.1	4636.1	0.3722	3796.44	5657.44	0.46298	4768.69	6017.69	0.53826	5597.9	6532.9	0.57909	6080.45	6959.45	0.57747	6121.18	6917.18	0.59505	6367.03	6817.03	0.62775	6779.7	6728.7	0.63282	6897.74	6850.74	0.65765	7234.15	6826.15
469	0.32238	3223.8	4656.8	0.37664	3841.73	5702.73	0.46758	4816.07	6065.07	0.54379	5655.42	6590.42	0.58424	6134.52	7013.52	0.58249	6174.39	6970.39	0.60012	6421.28	6871.28	0.63293	6835.64	6784.64	0.63763	6950.17	6903.17	0.66239	7286.29	6878.29
468	0.32469	3246.9	4679.9	0.38088	3884.98	5745.98	0.47198	4861.39	6110.39	0.54911	5710.74	6645.74	0.59003	6195.32	7074.32	0.58767	6229.3	7025.3	0.60535	6477.25	6927.25	0.63823	6892.88	6841.88	0.64261	7004.45	6957.45	0.66762	7343.82	6935.82
467	0.32732	3273.2	4706.2	0.38545	3931.59	5792.59	0.47672	4910.22	6159.22	0.55477	5769.61	6704.61	0.59564	6254.22	7133.22	0.59288	6284.53	7080.53	0.61061	6533.53	6983.53	0.64364	6951.31	6900.31	0.64804	7063.64	7016.64	0.67269	7399.59	6991.59
466	0.32991	3299.1	4732.1	0.3901	3979.02	5840.02	0.48156	4960.07	6209.07	0.56052	5829.41	6764.41	0.60147	6315.44	7194.44	0.59849	6343.99	7139.99	0.61628	6594.2	7044.2	0.64926	7012.01	6961.01	0.65337	7121.73	7074.73	0.67779	7455.69	7047.69
465	0.33252	3325.2	4758.2	0.39528	4031.86	5892.86	0.48695	5015.59	6264.59	0.56681	5894.82	6829.82	0.60739	6377.6	7256.6	0.6042	6404.52	7200.52	0.62204	6655.83	7105.83	0.65458	7069.46	7018.46	0.65916	7184.84	7137.84	0.68284	7511.24	7103.24
464	0.33513	3351.3	4784.3	0.40049	4085	5946	0.49238	5071.51	6320.51	0.57314	5960.66	6895.66	0.61313	6437.87	7316.87	0.60992	6465.15	7261.15	0.62781	6717.57	7167.57	0.66019	7130.05	7079.05	0.6647	7245.23	7198.23	0.68797	7567.67	7159.67
463	0.33746	3374.6	4807.6	0.40581	4139.26	6000.26	0.49792	5128.58	6377.58	0.57959	6027.74	6962.74	0.61945	6504.23	7383.23	0.61545	6523.77	7319.77	0.6334	6777.38	7227.38	0.66618	7194.74	7143.74	0.67004	7303.44	7256.44	0.69275	7620.25	7212.25
462	0.34022	3402.2	4835.2	0.41081	4190.26	6051.26	0.50312	5182.14	6431.14	0.5857	6091.28	7026.28	0.62561	6568.91	7447.91	0.62168	6589.81	7385.81	0.63968	6844.58	7294.58	0.67187	7256.2	7205.2	0.67534	7361.21	7314.21	0.69796	7677.56	7269.56
461	0.34286	3428.6	4861.6	0.41606	4243.81	6104.81	0.50859	5238.48	6487.48	0.59207	6157.53	7092.53	0.63225	6638.63	7517.63	0.62821	6659.03	7455.03	0.64627	6915.09	7365.09	0.67765	7318.62	7267.62	0.68089	7421.7	7374.7	0.70351	7738.61	7330.61
460	0.3461	3461	4894	0.42124	4296.65	6157.65	0.51398	5293.99	6542.99	0.59836	6222.94	7157.94	0.63852	6704.46	7583.46	0.63488	6729.73	7525.73	0.65302	6987.31	7437.31	0.68359	7382.77	7331.77	0.68728	7491.35	7444.35	0.7094	7803.4	7395.4
459	0.34884	3488.4	4921.4	0.42693	4354.69	6215.69	0.51992	5355.18	6604.18	0.60519	6293.98	7228.98	0.64481	6770.51	7649.51	0.6411	6795.66	7591.66	0.65929	7054.4	7504.4	0.68949	7446.49	7395.49	0.69338	7557.84	7510.84	0.71517	7866.87	7458.87
458	0.352	3520	4953	0.4329	4415.58	6276.58	0.52614	5419.24	6668.24	0.61231	6368.02	7303.02	0.65186	6844.53	7723.53	0.64735	6861.91	7657.91	0.66561	7122.03	7572.03	0.6961	7517.88	7466.88	0.69948	7624.33	7577.33	0.72088	7929.68	7521.68
457	0.35528	3552.8	4985.8	0.43859	4473.62	6334.62	0.53208	5480.42	6729.42	0.61914	6439.06	7374.06	0.6587	6916.35	7795.35	0.65377	6929.96	7725.96	0.67208	7191.26	7641.26	0.70255	7587.54	7536.54	0.70526	7687.33	7640.33	0.72718	7998.98	7590.98
456	0.35846	3584.6	5017.6	0.44445	4533.39	6394.39	0.53819	5543.36	6792.36	0.62613	6511.75	7446.75	0.6659	6991.95	7870.95	0.66065	7002.89	7798.89	0.67903	7265.62	7715.62	0.70941	7661.63	7610.63	0.7116	7756.44	7709.44	0.73327	8065.97	7657.97
455	0.36172	3617.2	5050.2	0.45056	4595.71	6456.71	0.54457	5609.07	6858.07	0.6334	6587.36	7522.36	0.67241	7060.31	7939.31	0.66792	7079.95	7875.95	0.68637	7344.16	7794.16	0.71645	7737.66	7686.66	0.71796	7825.76	7778.76	0.73918	8130.98	7722.98
454	0.36493	3649.3	5082.3	0.45683	4659.67	6520.67	0.55113	5676.64	6925.64	0.64083	6664.63	7599.63	0.67938	7133.49	8012.49	0.67508	7155.85	7951.85	0.6936	7421.52	7871.52	0.72268	7804.94	7753.94	0.72425	7894.33	7847.33	0.74493	8194.23	7786.23
453	0.36862	3686.2	5119.2	0.46383	4731.07	6592.07	0.55845	5752.04	7001.04	0.64902	6749.81	7684.81	0.68686	7212.03	8091.03	0.68206	7229.84	8025.84	0.70065	7496.95	7946.95	0.72905	7873.74	7822.74	0.7313	7971.17	7924.17	0.75089	8259.79	7851.79
452	0.37221	3722.1	5155.1	0.47068	4800.94	6661.94	0.56561	5825.78	7074.78	0.65705	6833.32	7768.32	0.69462	7293.51	8172.51	0.68893	7302.66	8098.66	0.70759	7571.21	8021.21	0.73554	7943.83	7892.83	0.73786	8042.67	7995.67	0.75708	8327.88	7919.88
451	0.37654	3765.4	5198.4	0.47756	4871.11	6732.11	0.57281	5899.94	7148.94	0.66511	6917.14	7852.14	0.70261	7377.41	8256.41	0.69648	7382.69	8178.69	0.71521	7652.75	8102.75	0.7428	8022.24	7971.24	0.74462	8116.36	8069.36	0.76324	8395.64	7987.64
450	0.38079	3807.9	5240.9	0.48424	4939.25	6800.25	0.5798	5971.94	7220.94	0.67297	6998.89	7933.89	0.71049	7460.15	8339.15	0.70419	7464.41	8260.41	0.72299	7735.99	8185.99	0.75018	8101.94	8050.94	0.75092	8185.03	8138.03	0.76994	8469.34	8061.34
449	0.3858	3858	5291	0.49136	5011.87	6872.87	0.58724	6048.57	7297.57	0.68128	7085.31	8020.31	0.71875	7546.88	8425.88	0.71212	7548.47	8344.47	0.73099	7821.59	8271.59	0.75758	8181.86	8130.86	0.75811	8263.4	8216.4	0.77654	8541.94	8133.94
448	0.39029	3902.9	5335.9	0.49856	5085.31	6946.31	0.59478	6126.23	7375.23	0.68967	7172.57	8107.57	0.72719	7635.5	8514.5	0.72016	7633.7	8429.7	0.73911	7908.48	8358.48	0.76486	8260.49	8209.49	0.76552	8344.17	8297.17	0.78334	8616.74	8208.74
447	0.3951	3951	5384	0.50588	5159.98	7020.98	0.60245	6205.24	7454.24	0.6982	7261.28	8196.28	0.73602	7728.21	8607.21	0.72844	7721.46	8517.46	0.74748	7998.04	8448.04	0.77288	8347.1	8296.1	0.7735	8431.15	8384.15	0.79014	8691.54	8283.54
446	0.40015	4001.5	5434.5	0.5141	5243.82	7104.82	0.61107	6294.02	7543.02	0.70765	7359.56	8294.56	0.74502	7822.71	8701.71	0.73666	7808.6	8604.6	0.75577	8086.74	8536.74	0.7806	8430.48	8379.48	0.78107	8513.66	8466.66	0.79667	8763.37	8355.37
445	0.40545	4054.5	5487.5	0.52181	5322.46	7183.46	0.61914	6377.14	7626.14	0.71657	7452.33	8387.33	0.75355	7912.28	8791.28	0.74483	7895.2	8691.2	0.76402	8175.01	8625.01	0.78881	8519.15	8468.15	0.78907	8600.86	8553.86	0.80338	8837.18	8429.18
444	0.41095	4109.5	5542.5	0.53027	5408.75	7269.75	0.62802	6468.61	7717.61	0.72628	7553.31	8488.31	0.76263	8007.62	8886.62	0.75354	7987.52	8783.52	0.77282	8269.17	8719.17	0.79714	8609.11	8558.11	0.79648	8681.63	8634.63	0.81064	8917.04	8509.04
443	0.41667	4166.7	5599.7	0.53884	5496.17	7357.17	0.63701	6561.2	7810.2	0.7361	7655.44	8590.44	0.77226	8108.73	8987.73	0.76258	8083.35	8879.35	0.78194	8366.76	8816.76	0.80565	8701.02	8650.02	0.80496	8774.06	8727.06	0.81817	8999.87	8591.87
442	0.42235	4223.5	5656.5	0.54746	5584.09	7445.09	0.64606	6654.42	7903.42	0.74597	7758.09	8693.09	0.78223	8213.42	9092.42	0.77214	8184.68	8980.68	0.79159	8470.01	8920.01	0.814	8791.2	8740.2	0.81317	8863.55	8816.55	0.82621	9088.31	8680.31
441	0.42871	4287.1	5720.1	0.55625	5673.75	7534.75	0.65528	6749.38	7998.38	0.75602	7862.61	8797.61	0.7914	8309.7	9188.7	0.78109	8279.55	9075.55	0.80063	8566.74	9016.74	0.82262	8884.3	8833.3	0.82147	8954.02	8907.02	0.83391	9173.01	8765.01
440	0.43536	4353.6	5786.6	0.56501	5763.1	7624.1	0.66448	6844.14	8093.14	0.76603	7966.71	8901.71	0.80146	8415.33	9294.33	0.79122	8386.93	9182.93	0.81086	8676.2	9126.2	0.83168	8982.14	8931.14	0.8307	9054.63	9007.63	0.8418	9259.8	8851.8
439	0.44259	4425.9	5858.9	0.57453	5860.21	7721.21	0.67447	6947.04	8196.04	0.77684	8079.14	9014.14	0.81131	8518.76	9397.76	0.80083	8488.8	9284.8	0.82056	8779.99	9229.99	0.84098	9082.58	9031.58	0.83973	9153.06	9106.06	0.85015	9351.65	8943.65
438	0.44994	4499.4	5932.4	0.58361	5952.82	7813.82	0.68401	7045.3	8294.3	0.78719	8186.78	9121.78	0.82245	8635.73	9514.73	0.81098	8596.39	9392.39	0.83081	8889.67	9339.67	0.85074	9187.99	9136.99	0.84976	9262.38	9215.38	0.85798	9437.78	9029.78
437	0.45784	4578.4	6011.4	0.59392	6057.98	7918.98	0.69484	7156.85	8405.85	0.79881	8307.62	9242.62	0.83305	8747.03	9626.03	0.82176	8710.66	9506.66	0.84169	9006.08	9456.08	0.86083	9296.96	9245.96	0.85878	9360.7	9313.7	0.8669	9535.9	9127.9
436	0.46631	4663.1	6096.1	0.60379	6158.66	8019.66	0.70521	7263.66	8512.66	0.80998	8423.79	9358.79	0.84381	8860.01	9739.01	0.83246	8824.08	9620.08	0.8525	9121.75	9571.75	0.8707	9403.56	9352.56	0.86935	9475.92	9428.92	0.87528	9628.08	9220.08
435	0.47513	4751.3	6184.3	0.61422	6265.04	8126.04	0.71617	7376.55	8625.55	0.82173	8545.99	9480.99	0.85567	8984.54	9863.54	0.84308	8936.65	9732.65	0.86321	9236.35	9686.35	0.88136	9518.69	9467.69	0.87944	9585.9	9538.9	0.88457	9730.27	9322.27
434	0.48417	4841.7	6274.7	0.62502	6375.2	8236.2	0.72753	7493.56	8742.56	0.83386	8672.14	9607.14	0.86701	9103.61	9982.61	0.85323	9044.24	9840.24	0.87346	9346.02	9796.02	0.89149	9628.09	9577.09	0.8897	9697.73	9650.73	0.89362	9829.82	9421.82
433	0.49356	4935.6	6368.6	0.63696	6496.99	8357.99	0.74009	7622.93	8871.93	0.84718	8810.67	9745.67	0.8794	9233.7	10112.7	0.86492	9168.15	9964.15	0.88526	9472.28	9922.28	0.90243	9746.24	9695.24	0.90048	9815.23	9768.23	0.90293	9932.23	9524.23
432	0.50286	5028.6	6461.6	0.64827	6612.35	8473.35	0.75199	7745.5	8994.5	0.85984	8942.34	9877.34	0.8915	9360.75	10239.8	0.87629	9288.67	10084.7	0.89675	9595.23	10045.2	0.91331	9863.75	9812.75	0.91037	9923.03	9876.03	0.91281	10040.9	9632.91
431	0.51174	5117.4	6550.4	0.65876	6719.35	8580.35	0.76303	7859.21	9108.21	0.87166	9065.26	10000.3	0.90365	9488.33	10367.3	0.88794	9412.16	10208.2	0.90851	9721.06	10171.1	0.92411	9980.39	9929.39	0.92121	10041.2	9994.19	0.92177	10139.5	9731.47
430	0.51958	5195.8	6628.8	0.6683	6816.66	8677.66	0.77304	7962.31	9211.31	0.88248	9177.79	10112.8	0.91503	9607.82	10486.8	0.89907	9530.14	10326.1	0.91975	9841.33	10291.3	0.934	10087.2	10036.2	0.93088	10146.6	10099.6	0.9313	10244.3	9836.3
429	0.5266	5266	6699	0.67713	6906.73	8767.73	0.78231	8057.79	9306.79	0.89257	9282.73	10217.7	0.9251	9713.55	10592.6	0.90865	9631.69	10427.7	0.92942	9944.79	10394.8	0.9434	10188.7	10137.7	0.94063	10252.9	10205.9	0.94005	10340.6	9932.55
428	0.53205	5320.5	6753.5	0.68512	6988.22	8849.22	0.79069	8144.11	9393.11	0.9018	9378.72	10313.7	0.93445	9811.73	10690.7	0.91746	9725.08	10521.1	0.93831	10039.9	10489.9	0.95207	10282.4	10231.4	0.94913	10345.5	10298.5	0.94922	10441.4	10033.4
427	0.53616	5361.6	6794.6	0.69296	7068.19	8929.19	0.79891	8228.77	9477.77	0.91086	9472.94	10407.9	0.94221	9893.21	10772.2	0.92546	9809.88	10605.9	0.94639	10126.4	10576.4	0.95999	10367.9	10316.9	0.95582	10418.4	10371.4	0.9571	10528.1	10120.1
426	0.53961	5396.1	6829.1	0.69806	7120.21	8981.21	0.80421	8283.36	9532.36	0.91707	9537.53	10472.5	0.94881	9962.51	10841.5	0.93206	9879.84	10675.8	0.95305	10197.6	10647.6	0.9678	10452.2	10401.2	0.9622	10488	10441	0.96423	10606.5	10198.5
425	0.54163	5416.3	6849.3	0.70304	7171.01	9032.01	0.80939	8336.72	9585.72	0.92315	9600.76	10535.8	0.95471	10024.5	10903.5	0.93883	9951.6	10747.6	0.9599	10270.9	10720.9	0.975	10530	10479	0.9682	10553.4	10506.4	0.97105	10681.6	10273.6
424	0.54319	5431.9	6864.9	0.70689	7210.28	9071.28	0.81337	8377.71	9626.71	0.92807	9651.93	10586.9	0.95962	10076	10955	0.94458	10012.5	10808.5	0.96569	10332.9	10782.9	0.98119	10596.9	10545.9	0.97452	10622.3	10575.3	0.97829	10761.2	10353.2
423	0.5441	5441	6874	0.7112	7254.24	9115.24	0.81784	8423.75	9672.75	0.93347	9708.09	10643.1	0.96496	10132.1	11011.1	0.95027	10072.9	10868.9	0.97144	10394.4	10844.4	0.98603	10649.1	10598.1	0.97938	10675.2	10628.2	0.98579	10843.7	10435.7
422	0.54538	5453.8	6886.8	0.71425	7285.35	9146.35	0.82097	8455.99	9704.99	0.93755	9750.52	10685.5	0.9686	10170.3	11049.3	0.95559	10129.3	10925.3	0.97681	10451.9	10901.9	0.99174	10710.8	10659.8	0.98456	10731.7	10684.7	0.99277	10920.5	10512.5
421	0.54632	5463.2	6896.2	0.71715	7314.93	9175.93	0.82395	8486.68	9735.68	0.94148	9791.39	10726.4	0.97354	10222.2	11101.2	0.95985	10174.4	10970.4	0.98111	10497.9	10947.9	0.99686	10766.1	10715.1	0.98981	10788.9	10741.9	0.99901	10989.1	10581.1
420	0.54755	5475.5	6908.5	0.72081	7352.26	9213.26	0.82772	8525.52	9774.52	0.94619	9840.38	10775.4	0.97653	10253.6	11132.6	0.96487	10227.6	11023.6	0.98618	10552.1	11002.1	1.0004	10804.3	10753.3	0.99441	10839.1	10792.1	1.00315	11034.6	10626.6
419	0.54866	5486.6	6919.6	0.72257	7370.21	9231.21	0.82949	8543.75	9792.75	0.94894	9868.98	10804	0.97999	10289.9	11168.9	0.96936	10275.2	11071.2	0.99071	10600.6	11050.6	1.0054	10858.3	10807.3	0.99854	10884.1	10837.1	1.0088	11096.8	10688.8
418	0.5502	5502	6935	0.72468	7391.74	9252.74	0.83162	8565.69	9814.69	0.95204	9901.22	10836.2	0.98373	10329.2	11208.2	0.97409	10325.4	11121.4	0.99549	10651.7	11101.7	1.00996	10907.6	10856.6	1.00412	10944.9	10897.9	1.01435	11157.9	10749.9
417	0.55198	5519.8	6952.8	0.72757	7421.21	9282.21	0.83459	8596.28	9845.28	0.95596	9941.98	10877	0.98981	10393	11272	0.97854	10372.5	11168.5	0.99998	10699.8	11149.8	1.01525	10964.7	10913.7	1.00813	10988.6	10941.6	1.01961	11215.7	10807.7
416	0.55358	5535.8	6968.8	0.73156	7461.91	9322.91	0.83872	8638.82	9887.82	0.96102	9994.61	10929.6	0.99486	10446	11325	0.98336	10423.6	11219.6	1.00484	10751.8	11201.8	1.01936	11009.1	10958.1	1.01292	11040.8	10993.8	1.02448	11269.3	10861.3
415	0.55498	5549.8	6982.8	0.73531	7500.16	9361.16	0.8426	8678.78	9927.78	0.96584	10044.7	10979.7	0.9992	10491.6	11370.6	0.98829	10475.9	11271.9	1.00982	10805.1	11255.1	1.02493	11069.2	11018.2	1.01784	11094.5	11047.5	1.03077	11338.5	10930.5
414	0.55728	5572.8	7005.8	0.73821	7529.74	9390.74	0.84557	8709.37	9958.37	0.96977	10085.6	11020.6	1.0038	10539.9	11418.9	0.99339	10529.9	11325.9	1.01497	10860.2	11310.2	1.03125	11137.5	11086.5	1.02221	11142.1	11095.1	1.03626	11398.9	10990.9
413	0.5594	5594	7027	0.74099	7558.1	9419.1	0.84842	8738.73	9987.73	0.97357	10125.1	11060.1	1.00722	10575.8	11454.8	0.99776	10576.3	11372.3	1.01939	10907.5	11357.5	1.03689	11198.4	11147.4	1.02629	11186.6	11139.6	1.04167	11458.4	11050.4
412	0.56336	5633.6	7066.6	0.74391	7587.88	9448.88	0.85142	8769.63	10018.6	0.97752	10166.2	11101.2	1.01237	10629.9	11508.9	1.00269	10628.5	11424.5	1.02437	10960.8	11410.8	1.04181	11251.5	11200.5	1.03157	11244.1	11197.1	1.04573	11503	11095
411	0.56675	5667.5	7100.5	0.74859	7635.62	9496.62	0.85627	8819.58	10068.6	0.9833	10226.3	11161.3	1.01605	10668.5	11547.5	1.00784	10683.1	11479.1	1.02957	11016.4	11466.4	1.04643	11301.4	11250.4	1.03649	11297.7	11250.7	1.05093	11560.2	11152.2
410	0.57191	5719.1	7152.1	0.75275	7678.05	9539.05	0.86059	8864.08	10113.1	0.98854	10280.8	11215.8	1.0219	10730	11609	1.01299	10737.7	11533.7	1.03476	11071.9	11521.9	1.05167	11358	11307	1.04124	11349.5	11302.5	1.0557	11612.7	11204.7
409	0.5758	5758	7191	0.7577	7728.54	9589.54	0.86574	8917.12	10166.1	0.9946	10343.8	11278.8	1.02785	10792.4	11671.4	1.0179	10789.7	11585.7	1.03972	11125	11575	1.0568	11413.4	11362.4	1.04615	11403	11356	1.06057	11666.3	11258.3
408	0.58054	5805.4	7238.4	0.76207	7773.11	9634.11	0.87027	8963.78	10212.8	1.00005	10400.5	11335.5	1.03321	10848.7	11727.7	1.02344	10848.5	11644.5	1.04531	11184.8	11634.8	1.06142	11463.3	11412.3	1.05104	11456.3	11409.3	1.06472	11711.9	11303.9
407	0.58534	5853.4	7286.4	0.7667	7820.34	9681.34	0.87508	9013.32	10262.3	1.00577	10460	11395	1.03775	10896.4	11775.4	1.02822	10899.1	11695.1	1.05014	11236.5	11686.5	1.06584	11511.1	11460.1	1.05482	11497.5	11450.5	1.06892	11758.1	11350.1
406	0.59001	5900.1	7333.1	0.76923	7846.15	9707.15	0.87765	9039.8	10288.8	1.00932	10496.9	11431.9	1.04248	10946	11825	1.03372	10957.4	11753.4	1.05569	11295.9	11745.9	1.07124	11569.4	11518.4	1.05946	11548.1	11501.1	1.07307	11803.8	11395.8
405	0.59456	5945.6	7378.6	0.77442	7899.08	9760.08	0.88306	9095.52	10344.5	1.01563	10562.6	11497.6	1.04853	11009.6	11888.6	1.03841	11007.1	11803.1	1.06043	11346.6	11796.6	1.07597	11620.5	11569.5	1.06393	11596.8	11549.8	1.07847	11863.2	11455.2
404	0.59955	5995.5	7428.5	0.77861	7941.82	9802.82	0.8874	9140.22	10389.2	1.02089	10617.3	11552.3	1.05469	11074.2	11953.2	1.04496	11076.6	11872.6	1.06704	11417.3	11867.3	1.08171	11682.5	11631.5	1.0701	11664.1	11617.1	1.08336	11917	11509
403	0.60504	6050.4	7483.4	0.78312	7987.82	9848.82	0.89209	9188.53	10437.5	1.0265	10675.6	11610.6	1.0598	11127.9	12006.9	1.05094	11140	11936	1.07308	11482	11932	1.08751	11745.1	11694.1	1.07484	11715.8	11668.8	1.0884	11972.4	11564.4
402	0.61025	6102.5	7535.5	0.7865	8022.3	9883.3	0.89557	9224.37	10473.4	1.03093	10721.7	11656.7	1.06533	11186	12065	1.05627	11196.5	11992.5	1.07846	11539.5	11989.5	1.09268	11800.9	11749.9	1.08056	11778.1	11731.1	1.09254	12017.9	11609.9
401	0.61602	6160.2	7593.2	0.79076	8065.75	9926.75	0.89998	9269.79	10518.8	1.03626	10777.1	11712.1	1.07087	11244.1	12123.1	1.06127	11249.5	12045.5	1.08351	11593.6	12043.6	1.09796	11858	11807	1.08585	11835.8	11788.8	1.09768	12074.5	11666.5
400	0.62167	6216.7	7649.7	0.79576	8116.75	9977.75	0.90518	9323.35	10572.4	1.04237	10840.6	11775.6	1.07645	11302.7	12181.7	1.06618	11301.5	12097.5	1.08847	11646.6	12096.6	1.10286	11910.9	11859.9	1.09258	11909.1	11862.1	1.10359	12139.5	11731.5
399	0.62774	6277.4	7710.4	0.79982	8158.16	10019.2	0.9094	9366.82	10615.8	1.04751	10894.1	11829.1	1.08146	11355.3	12234.3	1.07163	11359.3	12155.3	1.09397	11705.5	12155.5	1.10863	11973.2	11922.2	1.09814	11969.7	11922.7	1.10984	12208.2	11800.2
398	0.63391	6339.1	7772.1	0.80367	8197.43	10058.4	0.91338	9407.81	10656.8	1.05243	10945.3	11880.3	1.08638	11407	12286	1.07817	11428.6	12224.6	1.10057	11776.1	12226.1	1.11499	12041.9	11990.9	1.10289	12021.5	11974.5	1.11525	12267.8	11859.8
397	0.6404	6404	7837	0.80765	8238.03	10099	0.9175	9450.25	10699.2	1.05748	10997.8	11932.8	1.09108	11456.3	12335.3	1.08463	11497.1	12293.1	1.10709	11845.9	12295.9	1.12136	12110.7	12059.7	1.10868	12084.6	12037.6	1.12179	12339.7	11931.7
396	0.64753	6475.3	7908.3	0.81166	8278.93	10139.9	0.92165	9493	10742	1.06256	11050.6	11985.6	1.09575	11505.4	12384.4	1.09108	11565.4	12361.4	1.11361	11915.6	12365.6	1.12948	12198.4	12147.4	1.1153	12156.8	12109.8	1.12747	12402.2	11994.2
395	0.65424	6542.4	7975.4	0.81746	8338.09	10199.1	0.9277	9555.31	10804.3	1.0695	11122.8	12057.8	1.10229	11574	12453	1.09666	11624.6	12420.6	1.11924	11975.9	12425.9	1.13587	12267.4	12216.4	1.12216	12231.5	12184.5	1.13455	12480	12072
394	0.66139	6613.9	8046.9	0.82335	8398.17	10259.2	0.93385	9618.66	10867.7	1.07654	11196	12131	1.1088	11642.4	12521.4	1.10316	11693.5	12489.5	1.1258	12046.1	12496.1	1.14196	12333.2	12282.2	1.12768	12291.7	12244.7	1.14021	12542.3	12134.3
393	0.66808	6680.8	8113.8	0.82859	8451.62	10312.6	0.9393	9674.79	10923.8	1.08289	11262.1	12197.1	1.11632	11721.4	12600.4	1.10997	11765.7	12561.7	1.13268	12119.7	12569.7	1.14732	12391.1	12340.1	1.13384	12358.9	12311.9	1.14643	12610.7	12202.7
392	0.6754	6754	8187	0.83375	8504.25	10365.2	0.94467	9730.1	10979.1	1.08917	11327.4	12262.4	1.12371	11799	12678	1.11764	11847	12643	1.14042	12202.5	12652.5	1.15464	12470.1	12419.1	1.14104	12437.3	12390.3	1.15293	12682.2	12274.2
391	0.68228	6822.8	8255.8	0.83867	8554.43	10415.4	0.94979	9782.84	11031.8	1.09519	11390	12325	1.1302	11867.1	12746.1	1.12504	11925.4	12721.4	1.14789	12282.4	12732.4	1.1619	12548.5	12497.5	1.14875	12521.4	12474.4	1.16018	12762	12354
390	0.69016	6901.6	8334.6	0.84562	8625.32	10486.3	0.95706	9857.72	11106.7	1.10333	11474.6	12409.6	1.13743	11943	12822	1.13228	12002.2	12798.2	1.1552	12360.6	12810.6	1.17113	12648.2	12597.2	1.15783	12620.3	12573.3	1.1678	12845.8	12437.8
389	0.69834	6983.4	8416.4	0.8504	8674.08	10535.1	0.96203	9908.91	11157.9	1.10921	11535.8	12470.8	1.14545	12027.2	12906.2	1.14052	12089.5	12885.5	1.16353	12449.8	12899.8	1.17808	12723.3	12672.3	1.16399	12687.5	12640.5	1.17432	12917.5	12509.5
388	0.70643	7064.3	8497.3	0.85685	8739.87	10600.9	0.96877	9978.33	11227.3	1.11683	11615	12550	1.15399	12116.9	12995.9	1.14855	12174.6	12970.6	1.17162	12536.3	12986.3	1.18682	12817.7	12766.7	1.17141	12768.4	12721.4	1.18267	13009.4	12601.4
387	0.71509	7150.9	8583.9	0.86304	8803.01	10664	0.97524	10045	11294	1.12418	11691.5	12626.5	1.16224	12203.5	13082.5	1.15708	12265	13061	1.18024	12628.6	13078.6	1.19297	12884.1	12833.1	1.17821	12842.5	12795.5	1.18937	13083.1	12675.1
386	0.72332	7233.2	8666.2	0.86899	8863.7	10724.7	0.98145	10108.9	11357.9	1.13127	11765.2	12700.2	1.16832	12267.4	13146.4	1.16471	12345.9	13141.9	1.18795	12711.1	13161.1	1.2014	12975.1	12924.1	1.18787	12947.8	12900.8	1.19826	13180.9	12772.9
385	0.73162	7316.2	8749.2	0.87565	8931.63	10792.6	0.98841	10180.6	11429.6	1.13911	11846.7	12781.7	1.17493	12336.8	13215.8	1.17306	12434.4	13230.4	1.19638	12801.3	13251.3	1.2083	13049.6	12998.6	1.19635	13040.2	12993.2	1.20776	13285.4	12877.4
384	0.74006	7400.6	8833.6	0.88269	9003.44	10864.4	0.99578	10256.5	11505.5	1.14734	11932.3	12867.3	1.18325	12424.1	13303.1	1.18274	12537	13333	1.20615	12905.8	13355.8	1.21773	13151.5	13100.5	1.20464	13130.6	13083.6	1.21896	13408.6	13000.6
383	0.74916	7491.6	8924.6	0.89013	9079.33	10940.3	1.00357	10336.8	11585.8	1.15598	12022.2	12957.2	1.19169	12512.7	13391.7	1.19164	12631.4	13427.4	1.21513	13001.9	13451.9	1.2278	13260.2	13209.2	1.21336	13225.6	13178.6	1.22947	13524.2	13116.2
382	0.75841	7584.1	9017.1	0.89672	9146.54	11007.5	1.01045	10407.6	11656.6	1.16374	12102.9	13037.9	1.19996	12599.6	13478.6	1.19968	12716.6	13512.6	1.22325	13088.8	13538.8	1.23685	13358	13307	1.22356	13336.8	13289.8	1.23987	13638.6	13230.6
381	0.76711	7671.1	9104.1	0.90327	9213.35	11074.4	1.01731	10478.3	11727.3	1.17146	12183.2	13118.2	1.20825	12686.6	13565.6	1.20924	12817.9	13613.9	1.23291	13192.1	13642.1	1.24678	13465.2	13414.2	1.23342	13444.3	13397.3	1.24949	13744.4	13336.4
380	0.77741	7774.1	9207.1	0.91033	9285.37	11146.4	1.02469	10554.3	11803.3	1.17971	12269	13204	1.21652	12773.5	13652.5	1.21934	12925	13721	1.2431	13301.2	13751.2	1.25589	13563.6	13512.6	1.24375	13556.9	13509.9	1.25781	13835.9	13427.9
379	0.78671	7867.1	9300.1	0.91569	9340.04	11201	1.03027	10611.8	11860.8	1.18619	12336.4	13271.4	1.22744	12888.1	13767.1	1.23075	13046	13842	1.25462	13424.4	13874.4	1.26716	13685.3	13634.3	1.25246	13651.8	13604.8	1.26633	13929.6	13521.6
378	0.79642	7964.2	9397.2	0.9221	9405.42	11266.4	1.03697	10680.8	11929.8	1.19377	12415.2	13350.2	1.23596	12977.6	13856.6	1.23908	13134.2	13930.2	1.26303	13514.4	13964.4	1.27818	13804.3	13753.3	1.26179	13753.5	13706.5	1.27572	14032.9	13624.9
377	0.80591	8059.1	9492.1	0.92703	9455.71	11316.7	1.0421	10733.6	11982.6	1.1998	12477.9	13412.9	1.24565	13079.3	13958.3	1.24931	13242.7	14038.7	1.27336	13625	14075	1.28909	13922.2	13871.2	1.27285	13874.1	13827.1	1.28744	14161.8	13753.8
376	0.81602	8160.2	9593.2	0.93517	9538.73	11399.7	1.05064	10821.6	12070.6	1.20918	12575.5	13510.5	1.25372	13164.1	14043.1	1.25876	13342.9	14138.9	1.2829	13727	14177	1.3006	14046.5	13995.5	1.28472	14003.4	13956.4	1.29924	14291.6	13883.6
375	0.82765	8276.5	9709.5	0.94125	9600.75	11461.8	1.05698	10886.9	12135.9	1.21641	12650.7	13585.7	1.2628	13259.4	14138.4	1.26999	13461.9	14257.9	1.29424	13848.4	14298.4	1.31044	14152.8	14101.8	1.29726	14140.1	14093.1	1.31164	14428	14020
374	0.83899	8389.9	9822.9	0.94914	9681.23	11542.2	1.06525	10972.1	12221.1	1.22552	12745.4	13680.4	1.2727	13363.4	14242.4	1.28036	13571.8	14367.8	1.30471	13960.4	14410.4	1.32245	14282.5	14231.5	1.30741	14250.8	14203.8	1.32333	14556.6	14148.6
373	0.85009	8500.9	9933.9	0.95755	9767.01	11628	1.07408	11063	12312	1.23518	12845.9	13780.9	1.28333	13475	14354	1.2912	13686.7	14482.7	1.31566	14077.6	14527.6	1.33326	14399.2	14348.2	1.31841	14370.7	14323.7	1.33448	14679.3	14271.3
372	0.86098	8609.8	10042.8	0.96763	9869.83	11730.8	1.08467	11172.1	12421.1	1.24656	12964.2	13899.2	1.29196	13565.6	14444.6	1.2998	13777.9	14573.9	1.32433	14170.3	14620.3	1.34371	14512.1	14461.1	1.33001	14497.1	14450.1	1.34607	14806.8	14398.8
371	0.87326	8732.6	10165.6	0.97557	9950.81	11811.8	1.09299	11257.8	12506.8	1.25572	13059.5	13994.5	1.30122	13662.8	14541.8	1.31388	13927.1	14723.1	1.33855	14322.5	14772.5	1.35404	14623.6	14572.6	1.34222	14630.2	14583.2	1.35785	14936.4	14528.4
370	0.88627	8862.7	10295.7	0.97841	9979.78	11840.8	1.0959	11287.8	12536.8	1.25959	13099.7	14034.7	1.31129	13768.5	14647.5	1.32308	14024.6	14820.6	1.34784	14421.9	14871.9	1.36637	14756.8	14705.8	1.35066	14722.2	14675.2	1.37026	15072.9	14664.9
369	0.89841	8984.1	10417.1	0.99	10098	11959	1.1081	11413.4	12662.4	1.27255	13234.5	14169.5	1.32287	13890.1	14769.1	1.3335	14135.1	14931.1	1.35836	14534.5	14984.5	1.37755	14877.5	14826.5	1.36286	14855.2	14808.2	1.38433	15227.6	14819.6
368	0.90898	9089.8	10522.8	0.99871	10186.8	12047.8	1.11724	11507.6	12756.6	1.28252	13338.2	14273.2	1.33081	13973.5	14852.5	1.34679	14276	15072	1.37178	14678	15128	1.38869	14997.9	14946.9	1.37613	14999.8	14952.8	1.39671	15363.8	14955.8
367	0.92022	9202.2	10635.2	1.00779	10279.5	12140.5	1.12677	11605.7	12854.7	1.29286	13445.7	14380.7	1.34357	14107.5	14986.5	1.35962	14412	15208	1.38473	14816.6	15266.6	1.40106	15131.4	15080.4	1.3857	15104.1	15057.1	1.41052	15515.7	15107.7
366	0.93371	9337.1	10770.1	1.01245	10327	12188	1.13161	11655.6	12904.6	1.29862	13505.6	14440.6	1.35371	14214	15093	1.37253	14548.8	15344.8	1.39777	14956.1	15406.1	1.41391	15270.2	15219.2	1.40061	15266.6	15219.6	1.42213	15643.4	15235.4
365	0.94805	9480.5	10913.5	1.02134	10417.7	12278.7	1.14094	11751.7	13000.7	1.30877	13611.2	14546.2	1.36669	14350.2	15229.2	1.38423	14672.8	15468.8	1.40958	15082.5	15532.5	1.42943	15437.8	15386.8	1.41427	15415.5	15368.5	1.43495	15784.5	15376.5
364	0.96325	9632.5	11065.5	1.03406	10547.4	12408.4	1.15434	11889.7	13138.7	1.3229	13758.2	14693.2	1.37544	14442.1	15321.1	1.39762	14814.8	15610.8	1.42309	15227.1	15677.1	1.44289	15583.2	15532.2	1.42894	15575.4	15528.4	1.44966	15946.3	15538.3
363	0.97594	9759.4	11192.4	1.04797	10689.3	12550.3	1.16899	12040.6	13289.6	1.33826	13917.9	14852.9	1.38701	14563.6	15442.6	1.41248	14972.3	15768.3	1.4381	15387.7	15837.7	1.45989	15766.8	15715.8	1.44552	15756.2	15709.2	1.46205	16082.6	15674.6
362	0.99162	9916.2	11349.2	1.05925	10804.4	12665.4	1.18086	12162.9	13411.9	1.3509	14049.4	14984.4	1.40396	14741.6	15620.6	1.42663	15122.3	15918.3	1.45239	15540.6	15990.6	1.47342	15912.9	15861.9	1.46045	15918.9	15871.9	1.47781	16255.9	15847.9
361	1.00547	10054.7	11487.7	1.0724	10938.5	12799.5	1.19471	12305.5	13554.5	1.36547	14200.9	15135.9	1.41738	14882.5	15761.5	1.4414	15278.8	16074.8	1.4673	15700.1	16150.1	1.48631	16052.1	16001.1	1.47846	16115.2	16068.2	1.49696	16466.6	16058.6
360	1.02182	10218.2	11651.2	1.08418	11058.6	12919.6	1.20711	12433.2	13682.2	1.37863	14337.8	15272.8	1.43329	15049.5	15928.5	1.45571	15430.5	16226.5	1.48175	15854.7	16304.7	1.49695	16167.1	16116.1	1.49289	16272.5	16225.5	1.51514	16666.5	16258.5
359	1.03792	10379.2	11812.2	1.09646	11183.9	13044.9	1.22003	12566.3	13815.3	1.3923	14479.9	15414.9	1.44712	15194.8	16073.8	1.47165	15599.5	16395.5	1.49784	16026.9	16476.9	1.51428	16354.2	16303.2	1.50822	16439.6	16392.6	1.53125	16843.8	16435.8
358	1.05718	10571.8	12004.8	1.10782	11299.8	13160.8	1.23198	12689.4	13938.4	1.40501	14612.1	15547.1	1.46121	15342.7	16221.7	1.48631	15754.9	16550.9	1.51265	16185.4	16635.4	1.53185	16544	16493	1.52565	16629.6	16582.6	1.55292	17082.1	16674.1
357	1.07098	10709.8	12142.8	1.12295	11454.1	13315.1	1.24794	12853.8	14102.8	1.42165	14785.2	15720.2	1.47318	15468.4	16347.4	1.5044	15946.6	16742.6	1.5309	16380.6	16830.6	1.54891	16728.2	16677.2	1.5419	16806.7	16759.7	1.5693	17262.3	16854.3
356	1.08741	10874.1	12307.1	1.13709	11598.3	13459.3	1.26284	13007.3	14256.3	1.43725	14947.4	15882.4	1.4887	15631.4	16510.3	1.52123	16125	16921	1.54789	16562.4	17012.4	1.56582	16910.9	16859.9	1.55824	16984.8	16937.8	1.58646	17451.1	17043.1
355	1.10241	11024.1	12457.1	1.15368	11767.5	13628.5	1.28034	13187.5	14436.5	1.4554	15136.2	16071.2	1.50449	15797.1	16676.1	1.54234	16348.8	17144.8	1.56921	16790.5	17240.5	1.58338	17100.5	17049.5	1.57456	17162.7	17115.7	1.60032	17603.5	17195.5
354	1.12198	11219.8	12652.8	1.16959	11929.8	13790.8	1.29712	13360.3	14609.3	1.47284	15317.5	16252.5	1.52086	15969	16848	1.55717	16506	17302	1.58419	16950.8	17400.8	1.6019	17300.5	17249.5	1.58958	17326.4	17279.4	1.61496	17764.6	17356.6
353	1.13869	11386.9	12819.9	1.18149	12051.2	13912.2	1.30965	13489.4	14738.4	1.48613	15455.8	16390.8	1.54215	16192.6	17071.6	1.57441	16688.7	17484.7	1.60159	17137	17587	1.62225	17520.3	17469.3	1.6111	17561	17514	1.63671	18003.8	17595.8
352	1.15814	11581.4	13014.4	1.1972	12211.4	14072.4	1.32622	13660.1	14909.1	1.50336	15634.9	16569.9	1.55955	16375.3	17254.3	1.5885	16838.1	17634.1	1.61582	17289.3	17739.3	1.64495	17765.5	17714.5	1.63223	17791.3	17744.3	1.66594	18325.3	17917.3
351	1.17352	11735.2	13168.2	1.21109	12353.1	14214.1	1.34085	13810.8	15059.8	1.5187	15794.5	16729.5	1.57948	16584.5	17463.5	1.60949	17060.6	17856.6	1.63701	17516	17966	1.66115	17940.4	17889.4	1.65488	18038.2	17991.2	1.6846	18530.6	18122.6
350	1.19131	11913.1	13346.1	1.2283	12528.7	14389.7	1.35901	13997.8	15246.8	1.5375	15990	16925	1.59651	16763.4	17642.4	1.62935	17271.1	18067.1	1.65706	17730.5	18180.5	1.68198	18165.4	18114.4	1.67438	18250.7	18203.7	1.70354	18738.9	18330.9
349	1.20903	12090.3	13523.3	1.2431	12679.6	14540.6	1.37461	14158.5	15407.5	1.55378	16159.3	17094.3	1.61576	16965.5	17844.5	1.65181	17509.2	18305.2	1.67973	17973.1	18423.1	1.69646	18321.8	18270.8	1.69562	18482.3	18435.3	1.7165	18881.5	18473.5
348	1.22664	12266.4	13699.4	1.26244	12876.9	14737.9	1.39503	14368.8	15617.8	1.5748	16377.9	17312.9	1.63358	17152.6	18031.6	1.67638	17769.6	18565.6	1.70454	18238.6	18688.6	1.72165	18593.8	18542.8	1.71713	18716.7	18669.7	1.73904	19129.4	18721.4
347	1.2467	12467	13900	1.27883	13044.1	14905.1	1.41232	14546.9	15795.9	1.59273	16564.4	17499.4	1.64912	17315.8	18194.8	1.69595	17977.1	18773.1	1.72431	18450.1	18900.1	1.74038	18796.1	18745.1	1.7371	18934.4	18887.4	1.75761	19333.7	18925.7
346	1.26338	12633.8	14066.8	1.29499	13208.9	15069.9	1.42936	14722.4	15971.4	1.61044	16748.6	17683.6	1.67026	17537.7	18416.7	1.71491	18178	18974	1.74345	18654.9	19104.9	1.76315	19042	18991	1.75648	19145.6	19098.6	1.77907	19569.8	19161.8
345	1.27948	12794.8	14227.8	1.31228	13385.3	15246.3	1.44762	14910.5	16159.5	1.62932	16944.9	17879.9	1.69417	17788.8	18667.8	1.73435	18384.1	19180.1	1.76307	18864.8	19314.8	1.78129	19237.9	19186.9	1.7737	19333.3	19286.3	1.79577	19753.5	19345.5
344	1.2979	12979	14412	1.33376	13604.4	15465.4	1.4703	15144.1	16393.1	1.65254	17186.4	18121.4	1.71602	18018.2	18897.2	1.75453	18598	19394	1.78345	19082.9	19532.9	1.80078	19448.4	19397.4	1.79327	19546.6	19499.6	1.81975	20017.2	19609.2
343	1.31754	13175.4	14608.4	1.35234	13793.9	15654.9	1.48991	15346.1	16595.1	1.67276	17396.7	18331.7	1.738	18249	19128	1.77566	18822	19618	1.80478	19311.1	19761.1	1.81746	19628.6	19577.6	1.81387	19771.2	19724.2	1.84793	20327.2	19919.2
342	1.3392	13392	14825	1.36894	13963.2	15824.2	1.50743	15526.5	16775.5	1.69092	17585.6	18520.6	1.7624	18505.2	19384.2	1.79776	19056.3	19852.3	1.82709	19549.9	19999.9	1.83833	19854	19803	1.83695	20022.8	19975.8	1.86867	20555.4	20147.4
341	1.35846	13584.6	15017.6	1.38201	14096.5	15957.5	1.5212	15668.4	16917.4	1.70541	17736.3	18671.3	1.78382	18730.1	19609.1	1.81529	19242.1	20038.1	1.84479	19739.3	20189.3	1.85874	20074.4	20023.4	1.86163	20291.8	20244.8	1.89044	20794.8	20386.8
340	1.39064	13906.4	15339.4	1.4415	14703.3	16564.3	1.58422	16317.5	17566.5	1.76812	18388.4	19323.4	1.83379	19254.8	20133.8	1.87977	19925.6	20721.6	1.90989	20435.8	20885.8	1.92817	20824.2	20773.2	1.92524	20985.1	20938.1	1.95568	21512.5	21104.5
339	1.40967	14096.7	15529.7	1.46184	14910.8	16771.8	1.60571	16538.8	17787.8	1.79017	18617.8	19552.8	1.85595	19487.5	20366.5	1.9021	20162.3	20958.3	1.93244	20677.1	21127.1	1.95079	21068.5	21017.5	1.94778	21230.8	21183.8	1.97888	21767.7	21359.7
338	1.4289	14289	15722	1.4828	15124.6	16985.6	1.62785	16766.9	18015.9	1.81286	18853.7	19788.7	1.87953	19735.1	20614.1	1.92628	20418.6	21214.6	1.95685	20938.3	21388.3	1.97371	21316.1	21265.1	1.97142	21488.5	21441.5	2.00244	22026.8	21618.8
337	1.4478	14478	15911	1.50402	15341	17202	1.65026	16997.7	18246.7	1.83582	19092.5	20027.5	1.90286	19980	20859	1.94977	20667.6	21463.6	1.98057	21192.1	21642.1	1.99774	21575.6	21524.6	1.99552	21751.2	21704.2	2.0263	22289.3	21881.3
336	1.46649	14664.9	16097.9	1.52554	15560.5	17421.5	1.67299	17231.8	18480.8	1.85909	19334.5	20269.5	1.92634	20226.6	21105.6	1.97291	20912.8	21708.8	2.00393	21442.1	21892.1	2.02116	21828.5	21777.5	2.01923	22009.6	21962.6	2.05006	22550.7	22142.7
335	1.4848	14848	16281	1.54713	15780.7	17641.7	1.6958	17466.7	18715.7	1.88243	19577.3	20512.3	1.94949	20469.6	21348.6	1.99589	21156.4	21952.4	2.02713	21690.3	22140.3	2.04488	22084.7	22033.7	2.0428	22266.5	22219.5	2.0741	22815.1	22407.1
334	1.5034	15034	16467	1.56785	15992.1	17853.1	1.71768	17692.1	18941.1	1.90487	19810.6	20745.6	1.97211	20707.2	21586.2	2.01957	21407.4	22203.4	2.05103	21946	22396	2.06858	22340.7	22289.7	2.06597	22519.1	22472.1	2.0963	23059.3	22651.3
333	1.52166	15216.6	16649.6	1.58905	16208.3	18069.3	1.74007	17922.7	19171.7	1.92781	20049.2	20984.2	1.99443	20941.5	21820.5	2.04377	21664	22460	2.07547	22207.5	22657.5	2.09144	22587.6	22536.6	2.08942	22774.7	22727.7	2.1197	23316.7	22908.7
332	1.53996	15399.6	16832.6	1.61041	16426.2	18287.2	1.76264	18155.2	19404.2	1.95092	20289.6	21224.6	2.01729	21181.5	22060.5	2.06712	21911.5	22707.5	2.09905	22459.8	22909.8	2.11452	22836.8	22785.8	2.11295	23031.2	22984.2	2.14193	23561.2	23153.2
331	1.55772	15577.2	17010.2	1.63205	16646.9	18507.9	1.7855	18390.7	19639.7	1.97431	20532.8	21467.8	2.03996	21419.6	22298.6	2.09067	22161.1	22957.1	2.12282	22714.2	23164.2	2.13672	23076.6	23025.6	2.13603	23282.7	23235.7	2.16552	23820.7	23412.7
330	1.57529	15752.9	17185.9	1.65279	16858.5	18719.5	1.8074	18616.2	19865.2	1.99677	20766.4	21701.4	2.06296	21661.1	22540.1	2.11243	22391.8	23187.8	2.1448	22949.4	23399.4	2.15904	23317.6	23266.6	2.15837	23526.2	23479.2	2.18742	24061.6	23653.6
329	1.59287	15928.7	17361.7	1.67304	17065	18926	1.8288	18836.6	20085.6	2.01872	20994.7	21929.7	2.08535	21896.2	22775.2	2.13467	22627.5	23423.5	2.16725	23189.6	23639.6	2.18035	23547.8	23496.8	2.18064	23769	23722	2.20882	24297	23889
328	1.61056	16105.6	17538.6	1.693	17268.6	19129.6	1.84988	19053.8	20302.8	2.04038	21220	22155	2.10796	22133.6	23012.6	2.15682	22862.3	23658.3	2.18961	23428.8	23878.8	2.20181	23779.5	23728.5	2.20212	24003.1	23956.1	2.23003	24530.3	24122.3
327	1.62827	16282.7	17715.7	1.71238	17466.3	19327.3	1.87033	19264.4	20513.4	2.06142	21438.8	22373.8	2.12931	22357.8	23236.8	2.17885	23095.8	23891.8	2.21185	23666.8	24116.8	2.22292	24007.5	23956.5	2.22388	24240.3	24193.3	2.2513	24764.3	24356.3
326	1.64579	16457.9	17890.9	1.73165	17662.8	19523.8	1.89068	19474	20723	2.08235	21656.4	22591.4	2.15068	22582.1	23461.1	2.20022	23322.3	24118.3	2.23343	23897.7	24347.7	2.2436	24230.9	24179.9	2.2444	24464	24417	2.27151	24986.6	24578.6
325	1.6627	16627	18060	1.75029	17853	19714	1.91035	19676.6	20925.6	2.10263	21867.4	22802.4	2.1711	22796.6	23675.6	2.22077	23540.2	24336.2	2.25418	24119.7	24569.7	2.26348	24445.6	24394.6	2.26439	24681.9	24634.9	2.29072	25197.9	24789.9
324	1.67955	16795.5	18228.5	1.76899	18043.7	19904.7	1.9301	19880	21129	2.12298	22079	23014	2.1914	23009.7	23888.7	2.24078	23752.3	24548.3	2.27438	24335.9	24785.9	2.28361	24663	24612	2.28455	24901.6	24854.6	2.31015	25411.7	25003.7
323	1.69642	16964.2	18397.2	1.78705	18227.9	20088.9	1.94917	20076.5	21325.5	2.14266	22283.7	23218.7	2.2111	23216.6	24095.6	2.26033	23959.5	24755.5	2.29412	24547.1	24997.1	2.30376	24880.6	24829.6	2.3045	25119.1	25072.1	2.32977	25627.5	25219.5
322	1.71329	17132.9	18565.9	1.80574	18418.5	20279.5	1.9689	20279.7	21528.7	2.16299	22495.1	23430.1	2.23152	23431	24310	2.28011	24169.2	24965.2	2.31409	24760.8	25210.8	2.32407	25100	25049	2.32513	25343.9	25296.9	2.35121	25863.3	25455.3
321	1.73083	17308.3	18741.3	1.82354	18600.1	20461.1	1.98768	20473.1	21722.1	2.18239	22696.9	23631.9	2.2512	23637.6	24516.6	2.30094	24390	25186	2.33512	24985.8	25435.8	2.34475	25323.3	25272.3	2.3448	25558.3	25511.3	2.37138	26085.2	25677.2
320	1.74902	17490.2	18923.2	1.84186	18787	20648	2.00701	20672.2	21921.2	2.20233	22904.2	23839.2	2.27132	23848.9	24727.9	2.32166	24609.6	25405.6	2.35604	25209.6	25659.6	2.36514	25543.5	25492.5	2.36571	25786.2	25739.2	2.39223	26314.5	25906.5
319	1.76822	17682.2	19115.2	1.86055	18977.6	20838.6	2.02674	20875.4	22124.4	2.22266	23115.7	24050.7	2.29175	24063.4	24942.4	2.34197	24824.9	25620.9	2.37655	25429.1	25879.1	2.38553	25763.7	25712.7	2.38596	26007	25960	2.41245	26537	26129
318	1.78882	17888.2	19321.2	1.8802	19178	21039	2.0475	21089.2	22338.2	2.244	23337.6	24272.6	2.31351	24291.9	25170.9	2.36408	25059.2	25855.2	2.39887	25667.9	26117.9	2.40751	26001.1	25950.1	2.40955	26264.1	26217.1	2.43433	26777.6	26369.6
317	1.81159	18115.9	19548.9	1.90136	19393.9	21254.9	2.06985	21319.5	22568.5	2.26689	23575.7	24510.7	2.33655	24533.8	25412.8	2.38685	25300.6	26096.6	2.42185	25913.8	26363.8	2.43003	26244.3	26193.3	2.43388	26529.3	26482.3	2.45633	27019.6	26611.6
316	1.83704	18370.4	19803.4	1.9262	19647.2	21508.2	2.0961	21589.8	22838.8	2.2936	23853.4	24788.4	2.36214	24802.5	25681.5	2.41273	25574.9	26370.9	2.44799	26193.5	26643.5	2.45541	26518.4	26467.4	2.45927	26806	26759	2.4815	27296.5	26888.5
315	1.86706	18670.6	20103.6	1.95343	19925	21786	2.1249	21886.5	23135.5	2.32281	24157.2	25092.2	2.39144	25110.1	25989.1	2.44125	25877.3	26673.3	2.47678	26501.5	26951.5	2.48393	26826.4	26775.4	2.48661	27104	27057	2.50943	27603.7	27195.7
314	1.90191	19019.1	20452.1	1.98631	20260.4	22121.4	2.15968	22244.7	23493.7	2.35788	24522	25457	2.42544	25467.1	26346.1	2.47498	26234.8	27030.8	2.51084	26866	27316	2.51715	27185.2	27134.2	2.51896	27456.7	27409.7	2.54268	27969.5	27561.5
313	1.9448	19448	20881	2.02465	20651.4	22512.4	2.20026	22662.7	23911.7	2.39862	24945.6	25880.6	2.46519	25884.5	26763.5	2.5152	26661.1	27457.1	2.55144	27300.4	27750.4	2.55585	27603.2	27552.2	2.55788	27880.9	27833.9	2.5799	28378.9	27970.9
312	1.99684	19968.4	21401.4	2.07137	21128	22989	2.24975	23172.4	24421.4	2.44808	25460	26395	2.51325	26389.1	27268.1	2.56349	27173	27969	2.6002	27822.1	28272.1	2.60219	28103.7	28052.7	2.60403	28383.9	28336.9	2.62543	28879.7	28471.7
311	2.05996	20599.6	22032.6	2.1281	21706.6	23567.6	2.30985	23791.5	25040.5	2.50792	26082.4	27017.4	2.57154	27001.2	27880.2	2.62017	27773.8	28569.8	2.65742	28434.4	28884.4	2.65732	28699.1	28648.1	2.65761	28967.9	28920.9	2.67887	29467.6	29059.6
310	2.13739	21373.9	22806.9	2.19744	22413.9	24274.9	2.38332	24548.2	25797.2	2.58086	26840.9	27775.9	2.64075	27727.9	28606.9	2.68895	28502.9	29298.9	2.72687	29177.5	29627.5	2.72217	29399.4	29348.4	2.72454	29697.5	29650.5	2.74398	30183.8	29775.8
309	2.23066	22306.6	23739.6	2.28077	23263.9	25124.9	2.47165	25458	26707	2.66834	27750.7	28685.7	2.72575	28620.4	29499.4	2.76997	29361.7	30157.7	2.80866	30052.7	30502.7	2.80132	30254.3	30203.3	2.80262	30548.6	30501.6	2.82053	31025.8	30617.8
308	2.34393	23439.3	24872.3	2.38186	24295	26156	2.57882	26561.8	27810.8	2.77426	28852.3	29787.3	2.826	29673	30552	2.86782	30398.9	31194.9	2.90745	31109.7	31559.7	2.89579	31274.5	31223.5	2.89507	31556.3	31509.3	2.90929	32002.2	31594.2
307	2.47861	24786.1	26219.1	2.50052	25505.3	27366.3	2.70465	27857.9	29106.9	2.89845	30143.9	31078.9	2.94495	30922	31801	2.9827	31616.6	32412.6	3.02344	32350.8	32800.8	3.00712	32476.9	32425.9	3.00264	32728.8	32681.8	3.01371	33150.8	32742.8
306	2.63832	26383.2	27816.2	2.64026	26930.7	28791.7	2.85284	29384.3	30633.3	3.04452	31663	32598	3.08342	32375.9	33254.9	3.11541	33023.3	33819.3	3.15743	33784.5	34234.5	3.13059	33810.4	33759.4	3.12717	34086.2	34039.2	3.13354	34468.9	34060.9
305	2.82328	28232.8	29665.8	2.79492	28508.2	30369.2	3.01686	31073.7	32322.7	3.20609	33343.3	34278.3	3.23558	33973.6	34852.6	3.25629	34516.7	35312.7	3.29967	35306.5	35756.5	3.265	35262	35211	3.2605	35539.5	35492.5	3.26231	35885.4	35477.4
304	3.02703	30270.3	31703.3	2.95561	30147.2	32008.2	3.18729	32829.1	34078.1	3.37393	35088.9	36023.9	3.39144	35610.1	36489.1	3.40401	36082.5	36878.5	3.44881	36902.3	37352.3	3.40324	36755	36704	3.39854	37044.1	36997.1	3.38878	37276.6	36868.6
303	3.23621	32362.1	33795.1	3.11101	31732.3	33593.3	3.3521	34526.6	35775.6	3.53627	36777.2	37712.2	3.54062	37176.5	38055.5	3.53651	37487	38283	3.58258	38333.6	38783.6	3.52865	38109.4	38058.4	3.51995	38367.5	38320.5	3.50441	38548.5	38140.5
302	3.43486	34348.6	35781.6	3.24267	33075.2	34936.2	3.49172	35964.7	37213.7	3.67395	38209.1	39144.1	3.66648	38498	39377	3.64785	38667.2	39463.2	3.695	39536.5	39986.5	3.62655	39166.7	39115.7	3.61451	39398.2	39351.2	3.59706	39567.7	39159.7
301	3.59247	35924.7	37357.7	3.33459	34012.8	35873.8	3.58916	36968.3	38217.3	3.77036	39211.7	40146.7	3.75769	39455.7	40334.7	3.71414	39369.9	40165.9	3.76192	40252.5	40702.5	3.69037	39856	39805	3.67705	40079.8	40032.8	3.65597	40215.7	39807.7
300	3.6912	36912	38345	3.38805	34558.1	36419.1	3.64579	37551.6	38800.6	3.8268	39798.7	40733.7	3.81168	40022.6	40901.6	3.75074	39757.8	40553.8	3.79888	40648	41098	3.72711	40252.8	40201.8	3.71036	40442.9	40395.9	3.68798	40567.8	40159.8

[truncated: 27 more sheets: Fig 4f, Fig 5a, Fig 5b, Fig 6a, Fig 6b, Fig 6c, Fig 6d, Fig 7b, Fig 8b, Fig 8c, Fig S1a, Fig S2a, Fig S2b, Fig S3, Fig S4a, Fig S4b, Fig S4c, Fig S5, Fig S6, Fig S7b …]
